# Supplementary material for: Insights into melatonin-induced photosynthetic electron transport under low-temperature stress in cucumber
Source: Front Plant Sci. 2022 Nov 3;13:1029854. doi: 10.3389/fpls.2022.1029854 (PMC9671077; doi:10.3389/fpls.2022.1029854)
Supplement: Supplementary file 1 [file Table_1.xlsx]

## Sheet: Raw data of Figure 1
Fv/Fm				Fv/Fm was analyzed by SPSS (24 h)				PIabs				PIabs was analyzed by SPSS (24 h)
Treatments	Raw data of Fv/Fm (24 h)	Raw data of Fv/Fm (48 h)		Treatments	Average	Standard error (SE)		Treatments	Raw data of PIabs (24 h)	Raw data of PIabs (48 h)		Treatments	Average	Standard error (SE)
LT	0.49	0.421		LT	0.49267	0.02659		LT	1.173	0.243		LT	0.966	0.11
	0.448	0.385		MT 25	0.51767	0.0332			0.927	0.326		MT 25	1.12833	0.08848
	0.54	0.345		MT 50	0.55967	0.00906			0.798	0.492		MT 50	1.03867	0.11877
MT 25	0.53	0.405		MT 100	0.63267	0.01852		MT 25	1.022	0.359		MT 100	1.75433	0.17135
	0.455	0.402		MT 200	0.286	0.04078			1.059	0.398		MT 200	0.03433	0.01027
	0.568	0.508		MT 400	0.30833	0.05743			1.304	0.568		MT 400	0.038	0.01929
MT 50	0.572	0.464						MT 50	1.2	0.453
	0.542	0.418							0.807	0.214
	0.565	0.429		Fv/Fm was analyzed by SPSS (48 h)					1.109	0.402		PIabs was analyzed by SPSS (48 h)
MT 100	0.602	0.543		Treatments	Average	Standard error (SE)		MT 100	1.693	0.976		Treatments	Average	Standard error (SE)
	0.666	0.591		LT	0.38367	0.02195			2.077	1.142		LT	0.35333	0.07311
	0.63	0.566		MT 25	0.43833	0.03484			1.493	0.835		MT 25	0.44333	0.06438
MT 200	0.281	0.343		MT 50	0.437	0.01387		MT 200	0.042	0.033		MT 50	0.35333	0.07311
	0.218	0.193		MT 100	0.56667	0.01386			0.014	0.011		MT 100	0.98667	0.08667
	0.359	0.247		MT 200	0.261	0.04386			0.047	0.017		MT 200	0.02	0.00577
MT 400	0.356	0.145		MT 400	0.221	0.0526		MT 400	0.032	0.009		MT 400	0.02667	0.01202
	0.194	0.322							0.008	0.045
	0.375	0.196							0.074	0.017
Fv/Fo				Fv/Fo was analyzed by SPSS (24 h)				VJ				VJ was analyzed by SPSS (24 h)
Treatments	Raw data of Fv/Fo (24 h)	Raw data of Fv/Fo (48 h)		Treatments	Average	Standard error (SE)		Treatments	Raw data of VJ (24 h)	Raw data of VJ (48 h)		Treatments	Average	Standard error (SE)
LT	1.324	0.726		LT	1.39433	0.04255		LT	0.467	0.5058		LT	0.4942	0.02239
	1.388	0.626		MT 25	1.417	0.08161			0.5386	0.4954		MT 25	0.53917	0.00885
	1.471	0.527		MT 50	1.247	0.07176			0.477	0.4844		MT 50	0.41353	0.02595
MT 25	1.254	0.68		MT 100	1.738	0.1383		MT 25	0.5274	0.4722		MT 100	0.40763	0.01035
	1.491	0.253		MT 200	0.40967	0.08228			0.5565	0.7851		MT 200	0.73623	0.02203
	1.506	1.031		MT 400	0.46467	0.11272			0.5336	0.4582		MT 400	0.7732	0.02786
MT 50	1.336	0.864						MT 50	0.3684	0.4794
	1.105	0.719							0.4139	0.5341
	1.3	0.751		Fv/Fo was analyzed by SPSS (48 h)					0.4583	0.4242		VJ was analyzed by SPSS (24 h)
MT 100	1.501	1.187		Treatments	Average	Standard error (SE)		MT 100	0.426	0.4463		Treatments	Average	Standard error (SE)
	1.98	1.444		LT	0.62633	0.05745			0.3902	0.4642		LT	0.4952	0.00618
	1.733	1.305		MT 25	0.65467	0.22495			0.4067	0.492		MT 25	0.57183	0.10671
MT 200	0.39	0.522		MT 50	0.778	0.04398		MT 200	0.6922	0.8097		MT 50	0.47923	0.03173
	0.278	0.24		MT 100	1.312	0.07427			0.7593	0.7891		MT 100	0.4675	0.0133
	0.561	0.329		MT 200	0.36367	0.08323			0.7572	0.8003		MT 200	0.7997	0.00595
MT 400	0.552	0.17		MT 400	0.29567	0.09162		MT 400	0.8121	0.7358		MT 400	0.74507	0.01363
	0.241	0.474							0.7883	0.7719
	0.601	0.243							0.7192	0.7275

## Sheet: Raw data of Figure 2
OJIP (24 h)								OJIP (48 h)								Vt (24 h)								Vt (48 h)
Time (s)	LT	MT 25	MT 50	MT 100	MT 200	MT 400		Time (s)	LT	MT 25	MT 50	MT 100	MT 200	MT 400		Time (s)	LT	MT 25	MT 50	MT 100	MT 200	MT 400		Time (s)	LT	MT 25	MT 50	MT 100	MT 200	MT 400
1e-05	5545	5777	6023	6035	6851	6608		1e-05	7335	7003	7168	5280	5869	5619		1e-05	0	0	0	0	0	0		1e-05	0	0	0	0	0	0
2e-05	5756	5986	6231	6253	7088	6840		2e-05	7596	7235	7410	5456	6053	5789		2e-05	0.02438	0.02192	0.02571	0.01991	0.07596	0.05714		2e-05	0.03898	0.03685	0.04262	0.02451	0.07852	0.08966
3e-05	5787	6027	6271	6300	7124	6886		3e-05	7633	7267	7440	5486	6080	5803		3e-05	0.02796	0.02623	0.03066	0.0242	0.0875	0.06847		3e-05	0.04441	0.04194	0.0479	0.02869	0.09276	0.09705
4e-05	5831	6074	6309	6352	7147	6920		4e-05	7672	7294	7476	5512	6094	5829		4e-05	0.03304	0.03116	0.03536	0.02895	0.09487	0.07685		4e-05	0.04952	0.04623	0.05424	0.03231	0.10123	0.11076
5e-05	5868	6114	6346	6389	7178	6961		5e-05	7713	7331	7519	5542	6116	5838		5e-05	0.03732	0.03535	0.03993	0.03233	0.10481	0.08695		5e-05	0.05671	0.0521	0.06182	0.03649	0.11316	0.11551
6e-05	6006	6247	6455	6517	7297	7075		6e-05	7824	7438	7616	5645	6204	5922		6e-05	0.05326	0.04931	0.05341	0.04401	0.14295	0.11502		6e-05	0.073	0.0691	0.0789	0.05083	0.15089	0.15981
7e-05	5965	6203	6409	6492	7246	7046		7e-05	7795	7399	7576	5594	6153	5871		7e-05	0.04853	0.04469	0.04772	0.04173	0.1266	0.10788		7e-05	0.06741	0.06291	0.07186	0.04373	0.13241	0.13291
8e-05	6013	6241	6450	6538	7268	7086		8e-05	7833	7436	7611	5624	6170	5881		8e-05	0.05407	0.04868	0.05279	0.04593	0.13365	0.11773		8e-05	0.07412	0.06878	0.07802	0.0479	0.14434	0.13819
9e-05	6056	6301	6482	6582	7305	7128		9e-05	7876	7462	7646	5655	6190	5894		9e-05	0.05904	0.05497	0.05674	0.04995	0.14551	0.12808		9e-05	0.08051	0.07292	0.08418	0.05222	0.15396	0.14504
0.0001	6108	6338	6513	6629	7338	7164		0.0001	7919	7488	7682	5681	6199	5907		0.0001	0.06505	0.05885	0.06058	0.05424	0.15609	0.13695		0.0001	0.0869	0.07705	0.09052	0.05584	0.16051	0.1519
0.00011	6143	6395	6553	6674	7379	7206		0.00011	7955	7528	7706	5719	6224	5915		0.00011	0.06909	0.06483	0.06552	0.05835	0.16923	0.14729		0.00011	0.09249	0.0834	0.09475	0.06113	0.17321	0.15612
0.00012	6191	6433	6589	6721	7399	7254		0.00012	7993	7559	7742	5753	6240	5931		0.00012	0.07464	0.06882	0.06997	0.06264	0.17564	0.15911		0.00012	0.09824	0.08832	0.10109	0.06587	0.18206	0.16456
0.00013	6236	6481	6625	6772	7433	7287		0.00013	8031	7586	7768	5775	6257	5946		0.00013	0.07984	0.07385	0.07442	0.0673	0.18654	0.16724		0.00013	0.10367	0.09261	0.10567	0.06893	0.194	0.17247
0.00014	6275	6529	6656	6817	7453	7326		0.00014	8078	7626	7809	5798	6269	5963		0.00014	0.08434	0.07889	0.07825	0.07141	0.19295	0.17685		0.00014	0.11038	0.09897	0.11289	0.07213	0.20054	0.18143
0.00015	6418	6660	6778	6937	7569	7445		0.00015	8194	7719	7904	5900	6357	6049		0.00015	0.10087	0.09263	0.09334	0.08237	0.23013	0.20616		0.00015	0.12764	0.11374	0.12962	0.08634	0.24095	0.22679
0.00016	6372	6618	6731	6909	7509	7411		0.00016	8153	7686	7867	5866	6306	5984		0.00016	0.09555	0.08822	0.08753	0.08231	0.2109	0.19778		0.00016	0.12141	0.1085	0.12311	0.0816	0.22132	0.19251
0.00017	6415	6672	6758	6962	7544	7450		0.00017	8198	7709	7894	5885	6322	6001		0.00017	0.10052	0.09389	0.09086	0.08465	0.22212	0.20739		0.00017	0.12875	0.11215	0.12786	0.08425	0.2321	0.20148
0.00018	6463	6712	6795	7004	7573	7489		0.00018	8232	7745	7931	5913	6342	6020		0.00018	0.10607	0.09809	0.09544	0.08849	0.23141	0.217		0.00018	0.13435	0.11787	0.13438	0.08815	0.24134	0.2115
0.00019	6513	6757	6831	7049	7605	7528		0.00019	8280	7777	7964	5942	6358	6035		0.00019	0.11184	0.10281	0.09989	0.09259	0.24167	0.2266		0.00019	0.14026	0.12295	0.14019	0.09219	0.24904	0.21941
0.0002	6548	6796	6863	7091	7629	7557		0.0002	8312	7800	7994	5968	6379	6044		0.0002	0.11589	0.1069	0.10384	0.09643	0.24936	0.23374		0.0002	0.14681	0.12661	0.14547	0.09581	0.25982	0.22416
0.00021	6592	6849	6907	7146	7661	7602		0.00021	8346	7842	8019	6004	6388	6059		0.00021	0.12097	0.11246	0.10928	0.10145	0.25962	0.24483		0.00021	0.15144	0.13328	0.14988	0.10082	0.26867	0.23207
0.00022	6644	6889	6934	7192	7684	7645		0.00022	8389	7874	8045	6033	6402	6073		0.00022	0.12698	0.11665	0.11262	0.10565	0.26699	0.25542		0.00022	0.15687	0.13836	0.15446	0.10486	0.27598	0.23945
0.00023	6685	6939	6966	7232	7700	7659		0.00023	8425	7902	8075	6058	6409	6079		0.00023	0.13172	0.1219	0.11658	0.10931	0.27212	0.25887		0.00023	0.16326	0.14281	0.15974	0.10834	0.28445	0.24262
0.00024	6722	6977	6992	7277	7736	7707		0.00024	8462	7927	8109	6083	6431	6101		0.00024	0.13599	0.12589	0.11979	0.11341	0.28365	0.27069		0.00024	0.16885	0.14678	0.16573	0.11182	0.29484	0.25422
0.00025	6859	7108	7110	7399	7844	7823		0.00025	8570	8023	8198	6186	6518	6182		0.00025	0.15182	0.13963	0.13438	0.12455	0.31827	0.29926		0.00025	0.18466	0.16203	0.1814	0.12617	0.33064	0.29694
0.00026	6819	7109	7058	7375	7783	7784		0.00026	8539	7986	8163	6150	6466	6120		0.00026	0.1472	0.13973	0.12795	0.12236	0.29872	0.28966		0.00026	0.18019	0.15616	0.17524	0.12115	0.31293	0.26424
0.00027	6855	7120	7094	7409	7810	7818		0.00027	8573	8020	8183	6174	6480	6134		0.00027	0.15136	0.14089	0.1324	0.12547	0.30737	0.29803		0.00027	0.18498	0.16156	0.17876	0.1245	0.32102	0.27162
0.00028	6901	7161	7132	7449	7838	7866		0.00028	8605	8044	8217	6201	6492	6152		0.00028	0.15667	0.14519	0.1371	0.12912	0.31635	0.30985		0.00028	0.19089	0.16537	0.18475	0.12826	0.32833	0.28112
0.00029	6949	7194	7154	7509	7861	7890		0.00029	8643	8070	8242	6227	6502	6166		0.00029	0.16222	0.14865	0.13982	0.1346	0.32372	0.31576		0.00029	0.19553	0.1695	0.18915	0.13188	0.33449	0.2885
0.0003	6975	7244	7189	7543	7895	7932		0.0003	8671	8100	8265	6260	6516	6173		0.0003	0.16522	0.15389	0.14415	0.1377	0.33462	0.32611		0.0003	0.20016	0.17427	0.1932	0.13647	0.34219	0.29219
0.0004	7153	7393	7327	7676	8025	8080		0.0004	8998	8355	8512	6530	6659	6294		0.0004	0.18579	0.16953	0.16121	0.14985	0.37628	0.36256		0.0004	0.24936	0.21477	0.2367	0.17407	0.42071	0.35601
0.0005	7406	7672	7508	7978	8143	8296		0.0005	9271	8578	8718	6782	6755	6402		0.0005	0.21502	0.19879	0.18358	0.17743	0.4141	0.41576		0.0005	0.29153	0.2502	0.27298	0.20916	0.48114	0.41297
0.0006	7743	8022	7752	8356	8329	8557		0.0006	9506	8765	8903	7018	6867	6486		0.0006	0.25396	0.23551	0.21375	0.21194	0.47372	0.48005		0.0006	0.32652	0.2799	0.30557	0.24203	0.53811	0.45728
0.0007	8035	8347	7973	8700	8480	8779		0.0007	9697	8938	9052	7231	6942	6564		0.0007	0.28769	0.2696	0.24107	0.24336	0.52212	0.53473		0.0007	0.35591	0.30739	0.33181	0.27169	0.58083	0.49842
0.0008	8050	8339	7991	8771	8499	8801		0.0008	9865	9102	9192	7428	7018	6648		0.0008	0.28943	0.26876	0.24329	0.24984	0.52821	0.54015		0.0008	0.38179	0.33344	0.35646	0.29912	0.62163	0.54272
0.0009	8277	8599	8172	8977	8632	8987		0.0009	9994	9233	9295	7600	7068	6705		0.0009	0.31566	0.29604	0.26567	0.26865	0.57083	0.58596		0.0009	0.40208	0.35425	0.3746	0.32307	0.65012	0.57278
0.001	8504	8855	8340	9263	8742	9139		0.001	10116	9355	9400	7755	7117	6765		0.001	0.34188	0.3229	0.28644	0.29477	0.60609	0.6234		0.001	0.41997	0.37363	0.3931	0.34466	0.67821	0.60443
0.0011	8694	9080	8507	9518	8843	9271		0.0011	10209	9455	9473	7902	7164	6811		0.0011	0.36384	0.3465	0.30708	0.31805	0.63846	0.65591		0.0011	0.4345	0.38952	0.40595	0.36513	0.70131	0.62869
0.0012	8680	9062	8511	9586	8852	9282		0.0012	10298	9541	9557	8024	7206	6862		0.0012	0.36222	0.34461	0.30758	0.32426	0.64135	0.65862		0.0012	0.44808	0.40318	0.42075	0.38212	0.72171	0.65559
0.0013	8832	9239	8629	9694	8933	9388		0.0013	10382	9612	9624	8136	7243	6891		0.0013	0.37978	0.36318	0.32217	0.33412	0.66731	0.68473		0.0013	0.4607	0.41446	0.43255	0.39772	0.73903	0.67089
0.0014	8967	9423	8752	9907	9001	9487		0.0014	10440	9698	9689	8248	7277	6932		0.0014	0.39538	0.38248	0.33737	0.35358	0.6891	0.70911		0.0014	0.47045	0.42812	0.44399	0.41331	0.75558	0.69251
0.0015	9094	9597	8868	10105	9062	9565		0.0015	10501	9766	9739	8340	7301	6963		0.0015	0.41005	0.40073	0.35171	0.37166	0.70865	0.72833		0.0015	0.47971	0.43892	0.4528	0.42612	0.76751	0.70886
0.0016	9104	9575	8875	10165	9065	9558		0.0016	10553	9834	9795	8427	7321	6990		0.0016	0.41121	0.39843	0.35258	0.37713	0.70962	0.7266		0.0016	0.48722	0.44972	0.46266	0.43824	0.77752	0.7231
0.0017	9183	9692	8956	10217	9121	9624		0.0017	10612	9883	9833	8507	7357	7014		0.0017	0.42034	0.4107	0.36259	0.38188	0.72756	0.74286		0.0017	0.49633	0.45751	0.46936	0.44938	0.79215	0.73576
0.0018	9286	9838	9056	10381	9171	9695		0.0018	10647	9939	9881	8572	7374	7040		0.0018	0.43224	0.42602	0.37495	0.39686	0.74359	0.76034		0.0018	0.50256	0.4664	0.47781	0.45843	0.79985	0.74947
0.0019	9388	9980	9138	10534	9217	9737		0.0019	10696	9985	9916	8642	7387	7065		0.0019	0.44402	0.44091	0.38509	0.41083	0.75833	0.77069		0.0019	0.50911	0.47371	0.48397	0.46818	0.8087	0.76266
0.002	9397	9957	9148	10599	9207	9743		0.002	10740	10024	9951	8705	7410	7088		0.002	0.44506	0.4485	0.38633	0.41677	0.75513	0.77217		0.002	0.51613	0.4799	0.49014	0.47695	0.81717	0.77479
0.0021	9448	10048	9202	10613	9250	9791		0.0021	10769	10073	9987	8763	7422	7100		0.0021	0.45095	0.44805	0.393	0.41804	0.76891	0.78399		0.0021	0.52061	0.48769	0.49648	0.48503	0.82294	0.78112
0.0022	9531	10162	9285	10729	9284	9828		0.0022	10806	10117	10021	8807	7434	7117		0.0022	0.46054	0.46001	0.40326	0.42864	0.77981	0.7931		0.0022	0.52716	0.49468	0.50247	0.49116	0.82756	0.79008
0.0023	9610	10255	9353	10868	9325	9878		0.0023	10834	10146	10044	8854	7451	7130		0.0023	0.46967	0.46976	0.41167	0.44133	0.79295	0.80542		0.0023	0.53067	0.49929	0.50652	0.4977	0.83718	0.79694
0.0024	9616	10251	9374	10829	9309	9869		0.0024	10865	10181	10072	8907	7460	7145		0.0024	0.47036	0.46934	0.41427	0.44577	0.79782	0.8032		0.0024	0.53578	0.50485	0.51145	0.50508	0.8418	0.80485
0.0025	9651	10308	9409	10907	9344	9896		0.0025	10895	10213	10100	8941	7470	7159		0.0025	0.47441	0.47532	0.41859	0.44489	0.79904	0.80985		0.0025	0.54058	0.50993	0.51638	0.50982	0.84527	0.81224
0.0026	9714	10400	9470	11012	9375	9933		0.0026	10922	10231	10125	8992	7481	7166		0.0026	0.48169	0.48497	0.42613	0.45448	0.80897	0.81897		0.0026	0.54409	0.51279	0.52078	0.51692	0.84911	0.81593
0.0027	9791	10493	9532	11107	9398	9963		0.0027	10947	10273	10146	9024	7479	7174		0.0027	0.49058	0.49473	0.4338	0.46315	0.81635	0.82635		0.0027	0.5484	0.51946	0.52448	0.52138	0.85065	0.82015
0.0028	9800	10490	9555	11081	9392	9958		0.0028	10966	10306	10172	9054	7493	7191		0.0028	0.49162	0.49441	0.43664	0.46078	0.81442	0.82512		0.0028	0.55096	0.5247	0.52906	0.52555	0.85527	0.82911
0.0029	9812	10518	9575	11131	9412	9988		0.0029	10980	10338	10192	9089	7505	7200		0.0029	0.49301	0.49735	0.43911	0.46535	0.82083	0.83251		0.0029	0.55367	0.52979	0.53258	0.53043	0.86105	0.83386
0.003	9873	10596	9628	11218	9432	10009		0.003	11012	10350	10207	9112	7504	7204		0.003	0.50006	0.50553	0.44567	0.47329	0.82724	0.83768		0.003	0.55879	0.53169	0.53522	0.53363	0.86066	0.83597
0.004	9468	10622	9309	11478	9369	9898		0.004	11162	10543	10377	9321	7560	7268		0.004	0.51326	0.50826	0.46623	0.49703	0.84705	0.85034		0.004	0.58163	0.56235	0.56516	0.56273	0.88568	0.86973
0.005	10221	10993	10002	11592	9562	10151		0.005	11268	10664	10491	9438	7584	7302		0.005	0.54027	0.54718	0.4919	0.50744	0.86891	0.87266		0.005	0.59808	0.58157	0.58524	0.57903	0.89954	0.88766
0.006	10457	11257	10251	11875	9619	10231		0.006	11342	10758	10572	9515	7599	7321		0.006	0.56753	0.57488	0.52269	0.53328	0.88718	0.89236		0.006	0.60958	0.59651	0.59951	0.58975	0.90685	0.89768
0.007	10589	11398	10392	12030	9659	10280		0.007	11414	10829	10633	9578	7613	7335		0.007	0.58278	0.58967	0.54012	0.54744	0.9	0.90443		0.007	0.62125	0.60778	0.61025	0.59852	0.91455	0.90506
0.008	10255	11479	10096	12095	9589	10185		0.008	11469	10889	10702	9644	7620	7342		0.008	0.58419	0.59816	0.54352	0.55337	0.90756	0.90103		0.008	0.63035	0.61732	0.6224	0.60771	0.92032	0.90876
0.009	10695	11500	10488	12069	9676	10294		0.009	11525	10957	10727	9705	7635	7358		0.009	0.59503	0.60037	0.55198	0.551	0.90545	0.90788		0.009	0.63786	0.62812	0.62681	0.61621	0.92764	0.91719
0.01	10826	11665	10622	12250	9700	10330		0.01	11564	11005	10776	9775	7627	7360		0.01	0.61017	0.61768	0.56855	0.56753	0.91314	0.91675		0.01	0.64457	0.63574	0.63544	0.62596	0.92648	0.91825
0.011	10919	11774	10712	12359	9713	10359		0.011	11608	11059	10815	9825	7638	7370		0.011	0.62091	0.62911	0.57968	0.57748	0.91731	0.92389		0.011	0.65224	0.64432	0.6423	0.63292	0.92918	0.92352
0.012	10597	11747	10417	12424	9655	10283		0.012	11652	11100	10850	9897	7640	7376		0.012	0.62371	0.62628	0.58321	0.58342	0.91872	0.92517		0.012	0.65958	0.65083	0.64847	0.64295	0.93303	0.92669
0.013	10993	11862	10769	12400	9724	10367		0.013	11682	11151	10895	9956	7655	7378		0.013	0.62946	0.63834	0.58672	0.58123	0.92083	0.92586		0.013	0.6647	0.65894	0.65639	0.65116	0.93918	0.92774
0.014	11091	11995	10876	12557	9739	10385		0.014	11721	11186	10915	10007	7651	7384		0.014	0.64079	0.65229	0.59995	0.59556	0.92564	0.9303		0.014	0.67029	0.6645	0.65992	0.65826	0.93918	0.93091
0.015	11154	12082	10930	12650	9756	10409		0.015	11743	11232	10952	10055	7655	7393		0.015	0.64806	0.66142	0.60663	0.60405	0.93109	0.93621		0.015	0.67556	0.6718	0.66643	0.66495	0.94342	0.93565
0.016	10852	12057	10639	12607	9701	10335		0.016	11770	11264	10985	10107	7657	7398		0.016	0.65317	0.6588	0.61065	0.60013	0.91346	0.93798		0.016	0.67923	0.67689	0.67224	0.67219	0.94303	0.93829
0.017	11199	12119	10959	12636	9755	10405		0.017	11807	11307	11013	10155	7660	7401		0.017	0.65326	0.6653	0.61021	0.60278	0.93077	0.93522		0.017	0.68498	0.68372	0.67718	0.67887	0.94573	0.93987
0.018	11275	12222	11033	12754	9773	10428		0.018	11832	11354	11038	10197	7674	7406		0.018	0.66205	0.67611	0.61936	0.61355	0.93654	0.94089		0.018	0.68898	0.69118	0.68158	0.68472	0.95035	0.94251
0.019	11328	12274	11088	12822	9777	10434		0.019	11854	11393	11078	10234	7676	7408		0.019	0.66817	0.68156	0.62616	0.61976	0.93782	0.94236		0.019	0.69249	0.69738	0.68862	0.68988	0.95304	0.94357
0.02	11031	12751	10789	12801	9737	10376		0.02	11870	11436	11104	10272	7675	7415		0.02	0.66385	0.6816	0.6202	0.61784	0.925	0.94808		0.02	0.69537	0.70421	0.6932	0.69517	0.95112	0.94726
0.021	11344	12275	11076	12779	9781	10441		0.021	11891	11463	11126	10309	7676	7416		0.021	0.67002	0.68167	0.62468	0.61583	0.9391	0.94409		0.021	0.69952	0.7085	0.69708	0.70032	0.95458	0.94778
0.022	11402	12358	11147	12882	9789	10459		0.022	11919	11506	11161	10332	7686	7420		0.022	0.67672	0.69038	0.63345	0.62524	0.94167	0.94852		0.022	0.70304	0.71533	0.70324	0.70352	0.95689	0.94989
0.023	11432	12392	11177	12935	9794	10463		0.023	11936	11541	11182	10370	7682	7417		0.023	0.68018	0.69394	0.63716	0.63008	0.94327	0.94951		0.023	0.70623	0.72089	0.70694	0.70881	0.95612	0.94831
0.024	11152	12386	10893	12933	9757	10412		0.024	11953	11573	11212	10401	7692	7418		0.024	0.68783	0.69331	0.63205	0.6329	0.93141	0.94695		0.024	0.71006	0.72597	0.71222	0.71313	0.95958	0.94884
0.025	11439	12368	11153	12889	9796	10456		0.025	11973	11609	11235	10436	7691	7427		0.025	0.68099	0.69142	0.63419	0.62588	0.94391	0.94778		0.025	0.71166	0.73169	0.71627	0.71801	0.96074	0.95359
0.026	11480	12428	11212	12981	9805	10477		0.026	11980	11636	11263	10462	7691	7429		0.026	0.68573	0.69772	0.64149	0.63428	0.94679	0.95296		0.026	0.7147	0.73598	0.7212	0.72163	0.96151	0.95464
0.027	11513	12456	11233	13029	9817	10482		0.027	12000	11670	11289	10483	7696	7426		0.027	0.68954	0.70066	0.64408	0.63866	0.95064	0.95419		0.027	0.71757	0.74138	0.72578	0.72455	0.9642	0.95306
0.028	11236	12457	10953	13045	9775	10433		0.028	12014	11698	11304	10515	7693	7439		0.028	0.68754	0.70076	0.64947	0.64012	0.93718	0.95212		0.028	0.71933	0.74583	0.72843	0.72901	0.96151	0.95992
0.029	11496	12427	11209	12992	9819	10479		0.029	12029	11728	11331	10541	7703	7430		0.029	0.68758	0.70361	0.64112	0.63528	0.95128	0.95345		0.029	0.72173	0.7506	0.73318	0.73263	0.96574	0.95517
0.03	11539	12492	11260	13069	9827	10490		0.03	12044	11756	11357	10566	7694	7434		0.03	0.69255	0.70443	0.64742	0.64232	0.95385	0.95616		0.03	0.72508	0.75504	0.73776	0.73611	0.96459	0.95728
0.04	11625	12565	11323	13280	9849	10529		0.04	12170	11986	11544	10791	7712	7451		0.04	0.70248	0.71209	0.65521	0.66158	0.9609	0.96576		0.04	0.74585	0.79158	0.77069	0.76744	0.9719	0.96624
0.05	11678	12606	11379	13409	9877	10547		0.05	12263	12161	11695	10945	7727	7468		0.05	0.70861	0.71639	0.66213	0.67336	0.96987	0.9702		0.05	0.7623	0.81938	0.79729	0.78889	0.97844	0.97521
0.06	11730	12617	11402	13503	9885	10576		0.06	12332	12289	11809	11041	7732	7466		0.06	0.71462	0.71755	0.66498	0.68195	0.97244	0.97734		0.06	0.77396	0.83971	0.81737	0.80226	0.98268	0.97416
0.07	11752	12634	11435	13554	9896	10583		0.07	12384	12365	11887	11097	7736	7479		0.07	0.71716	0.71933	0.66906	0.6866	0.97596	0.97906		0.07	0.78387	0.85179	0.8311	0.81005	0.98499	0.98101
0.08	11772	12655	11457	13602	9902	10590		0.08	12417	12418	11951	11129	7736	7483		0.08	0.71947	0.72153	0.67178	0.69099	0.97788	0.98079		0.08	0.7893	0.86021	0.84237	0.81451	0.9873	0.98312
0.09	11810	12679	11484	13658	9912	10604		0.09	12466	12462	11992	11179	7741	7486		0.09	0.72386	0.72405	0.67511	0.6961	0.98109	0.98424		0.09	0.79712	0.8672	0.84959	0.82147	0.98961	0.9847
0.1	11839	12724	11501	13737	9917	10604		0.1	12509	12498	12028	11206	7742	7492		0.1	0.72721	0.72877	0.67722	0.70331	0.98269	0.98424		0.1	0.80463	0.87292	0.85594	0.82523	0.98884	0.98787
0.11	11879	12778	11538	13824	9919	10603		0.11	12541	12538	12044	11247	7752	7490		0.11	0.73183	0.73443	0.68179	0.71126	0.98333	0.98399		0.11	0.81022	0.87927	0.85875	0.83094	0.99269	0.98681
0.12	11922	12841	11582	13922	9929	10615		0.12	12569	12561	12063	11306	7750	7494		0.12	0.7368	0.74104	0.68723	0.72021	0.98654	0.98695		0.12	0.81502	0.88292	0.8621	0.83916	0.99423	0.98892
0.13	11964	12918	11631	14038	9934	10620		0.13	12605	12580	12080	11354	7742	7500		0.13	0.74165	0.74912	0.69329	0.7308	0.98814	0.98818		0.13	0.82045	0.88594	0.86509	0.84584	0.99115	0.99209
0.14	12007	13001	11683	14171	9940	10624		0.14	12636	12600	12085	11412	7747	7497		0.14	0.74662	0.75783	0.69972	0.74295	0.99006	0.98916		0.14	0.82716	0.88912	0.86597	0.85392	0.99307	0.99051
0.15	12053	13081	11742	14300	9943	10622		0.15	12678	12613	12103	11475	7750	7499		0.15	0.75194	0.76622	0.70701	0.75473	0.99103	0.98867		0.15	0.83259	0.89118	0.86914	0.86269	0.99423	0.99156
0.16	12117	13183	11810	14424	9938	10633		0.16	12715	12641	12116	11534	7746	7508		0.16	0.75933	0.77692	0.71542	0.76605	0.98942	0.99138		0.16	0.83898	0.89563	0.87143	0.87091	0.99461	0.99631
0.17	12175	13270	11877	14562	9943	10636		0.17	12743	12674	12128	11601	7744	7504		0.17	0.76603	0.78605	0.7237	0.77865	0.99103	0.99212		0.17	0.84249	0.90087	0.87355	0.88024	0.99346	0.9942
0.18	12240	13369	11953	14694	9950	10640		0.18	12785	12689	12136	11663	7757	7502		0.18	0.77354	0.79643	0.73309	0.7907	0.99327	0.9931		0.18	0.84904	0.90326	0.87496	0.88887	0.99846	0.99314
0.19	12297	13466	12028	14809	9943	10640		0.19	12810	12703	12144	11732	7757	7508		0.19	0.78013	0.80661	0.74237	0.80121	0.99103	0.9931		0.19	0.85351	0.90548	0.87636	0.89848	0.99808	0.99631
0.2	12363	13557	12107	14925	9946	10641		0.2	12851	12729	12162	11781	7751	7501		0.2	0.78775	0.81616	0.75213	0.8118	0.99199	0.99335		0.2	0.85958	0.90961	0.87954	0.90531	0.99461	0.99262
0.21	12433	13663	12186	15034	9955	10639		0.21	12879	12761	12183	11844	7762	7512		0.21	0.79584	0.82728	0.7619	0.82175	0.99487	0.99286		0.21	0.8647	0.91469	0.88323	0.91408	0.99846	0.99842
0.22	12498	13743	12265	15137	9948	10650		0.22	12912	12784	12190	11897	7747	7499		0.22	0.80335	0.83567	0.77167	0.83116	0.99263	0.99557		0.22	0.86805	0.91835	0.88447	0.92146	0.995	0.99156
0.23	12566	13842	12340	15238	9960	10657		0.23	12942	12795	12204	11956	7755	7505		0.23	0.81121	0.84605	0.78094	0.84038	0.99647	0.99729		0.23	0.87316	0.9201	0.88693	0.92968	0.99769	0.99473
0.24	12627	13936	12417	15322	9958	10645		0.24	12968	12826	12215	12002	7755	7512		0.24	0.81826	0.85591	0.79046	0.84805	0.99583	0.99433		0.24	0.87748	0.92502	0.88887	0.93608	0.99885	0.99842
0.25	12685	14013	12488	15411	9960	10650		0.25	12995	12847	12235	12042	7758	7502		0.25	0.82496	0.86399	0.79923	0.85618	0.99647	0.99557		0.25	0.88211	0.92836	0.89239	0.94165	0.99769	0.99314
0.26	12756	14096	12559	15496	9957	10634		0.26	13033	12872	12240	12084	7759	7510		0.26	0.83316	0.8727	0.80801	0.86394	0.99551	0.99163		0.26	0.88722	0.93233	0.89327	0.9475	0.99808	0.99736
0.27	12818	14171	12638	15567	9967	10649		0.27	13051	12901	12260	12120	7752	7504		0.27	0.84032	0.88057	0.81778	0.87042	0.99872	0.99532		0.27	0.89042	0.93693	0.89679	0.95251	0.99731	0.9942
0.28	12870	14250	12708	15637	9967	10657		0.28	13074	12916	12278	12149	7762	7511		0.28	0.84633	0.88885	0.82643	0.87681	0.99872	0.99729		0.28	0.89409	0.93932	0.89996	0.95655	1.00038	0.99789
0.29	12944	14313	12764	15704	9967	10650		0.29	13102	12941	12288	12184	7759	7511		0.29	0.85488	0.89546	0.83335	0.88293	0.99872	0.99557		0.29	0.89872	0.94329	0.90173	0.96143	0.99923	0.99789
0.3	12993	14383	12830	15761	9970	10659		0.3	13118	12961	12318	12204	7762	7509		0.3	0.86054	0.90281	0.84151	0.88814	0.99968	0.99778		0.3	0.9016	0.94647	0.90701	0.96421	0.99923	0.99684
0.4	13459	14873	13289	16181	9971	10665		0.4	13284	13133	12466	12342	7751	7512		0.4	0.91438	0.95421	0.89826	0.92649	1	0.99926		0.4	0.92716	0.97379	0.93308	0.98343	0.99846	0.99842
0.5	13654	15027	13467	16330	9975	10662		0.5	13378	13219	12565	12391	7756	7512		0.5	0.93692	0.97036	0.92026	0.9401	1.00128	0.99852		0.5	0.94297	0.98745	0.95051	0.99025	1	0.99842
0.6	13743	15091	13551	16411	9978	10658		0.6	13442	13269	12606	12416	7758	7515		0.6	0.9472	0.97708	0.93065	0.94749	1.00224	0.99754		0.6	0.95367	0.99539	0.95773	0.99373	0.99962	1
0.7	13781	15095	13589	16455	9977	10653		0.7	13469	13278	12647	12426	7752	7512		0.7	0.95159	0.9775	0.93534	0.95151	1.00192	0.99631		0.7	0.95895	0.99682	0.96495	0.99513	0.99654	0.99842
0.8	13802	15100	13618	16486	9982	10668		0.8	13490	13298	12648	12428	7760	7508		0.8	0.95402	0.97802	0.93893	0.95434	1.00353	1		0.8	0.96278	1	0.96513	0.9954	0.99846	0.99631
0.9	13813	15094	13630	16511	9979	10660		0.9	13498	13287	12652	12445	7753	7501		0.9	0.95529	0.97739	0.94041	0.95662	1.00256	0.99803		0.9	0.9631	0.99825	0.96583	0.99777	0.99731	0.99631
1	13817	15087	13637	16517	9970	10647		1	13506	13270	12653	12445	7745	7504		1	0.95575	0.97666	0.94128	0.95717	0.99968	0.99483		1	0.9655	0.99555	0.96601	0.99777	0.99423	0.9942
1.1	13831	15082	13658	16526	9967	10652		1.1	13505	13268	12655	12450	7745	7499		1.1	0.95737	0.97613	0.94387	0.95799	0.99872	0.99606		1.1	0.96454	0.99523	0.96636	0.99847	0.99307	0.99156
1.2	13833	15066	13658	16529	9969	10649		1.2	13508	13263	12651	12447	7747	7502		1.2	0.9576	0.97446	0.94387	0.95827	0.99936	0.99532		1.2	0.96613	0.99444	0.96566	0.99805	0.99384	0.99314
1.3	13840	15060	13668	16545	9971	10645		1.3	13511	13248	12645	12456	7743	7493		1.3	0.95841	0.97383	0.94511	0.95973	1	0.99433		1.3	0.96821	0.99206	0.9646	0.9993	0.99192	0.9884
1.4	13848	15058	13681	16551	9963	10652		1.4	13509	13241	12648	12455	7738	7493		1.4	0.95933	0.97362	0.94672	0.96028	0.99744	0.99606		1.4	0.96709	0.99095	0.96513	0.99916	0.99115	0.9884
1.5	13849	15058	13694	16559	9965	10631		1.5	13521	13233	12641	12450	7741	7486		1.5	0.95945	0.97362	0.94832	0.96101	0.99808	0.99089		1.5	0.96981	0.98967	0.9639	0.99847	0.99115	0.9847
1.6	13859	15067	13698	16571	9963	10647		1.6	13529	13228	12646	12461	7741	7483		1.6	0.9606	0.97456	0.94882	0.9621	0.99744	0.99483		1.6	0.97061	0.98888	0.96478	1	0.99038	0.98312
1.7	13866	15057	13708	16575	9958	10637		1.7	13529	13216	12641	12457	7733	7485		1.7	0.96141	0.97351	0.95006	0.96247	0.99583	0.99236		1.7	0.97188	0.98697	0.9639	0.99944	0.98845	0.98418
1.8	13874	15054	13723	16584	9955	10635		1.8	13527	13215	12643	12454	7727	7477		1.8	0.96233	0.9732	0.95191	0.96329	0.99487	0.99187		1.8	0.97061	0.98681	0.96425	0.99903	0.98537	0.97943
1.9	13884	15058	13735	16594	9955	10635		1.9	13539	13204	12647	12452	7729	7480		1.9	0.96349	0.97362	0.95339	0.9642	0.99487	0.99187		1.9	0.97412	0.98507	0.96495	0.99875	0.98576	0.98154
2	13896	15070	13751	16604	9953	10630		2	13544	13204	12645	12453	7716	7469		2	0.96488	0.97488	0.95537	0.96512	0.99423	0.99064		2	0.97444	0.98507	0.9646	0.99889	0.98268	0.97574
2.1	13911	15077	13760	16602	9952	10629		2.1	13546	13210	12652	12449	7719	7476		2.1	0.96661	0.97561	0.95648	0.96493	0.99391	0.99039		2.1	0.97524	0.98602	0.96583	0.99833	0.98229	0.97943
2.2	13920	15086	13776	16617	9951	10634		2.2	13554	13194	12662	12448	7720	7473		2.2	0.96765	0.97655	0.95846	0.9663	0.99359	0.99163		2.2	0.97748	0.98348	0.96759	0.99819	0.98075	0.97785
2.3	13930	15094	13790	16626	9949	10619		2.3	13560	13190	12661	12445	7712	7467		2.3	0.9688	0.97739	0.96019	0.96713	0.99295	0.98793		2.3	0.97843	0.98284	0.96742	0.99777	0.97998	0.97468
2.4	13954	15089	13813	16646	9951	10621		2.4	13567	13199	12658	12444	7709	7462		2.4	0.97158	0.97687	0.96304	0.96895	0.99359	0.98842		2.4	0.98019	0.98427	0.96689	0.99763	0.97768	0.97205
2.5	13953	15106	13826	16650	9944	10629		2.5	13579	13194	12659	12444	7711	7466		2.5	0.97146	0.97865	0.96464	0.96932	0.99135	0.99039		2.5	0.98195	0.98348	0.96707	0.99763	0.97806	0.97416
2.6	13968	15127	13834	16660	9938	10616		2.6	13587	13193	12662	12440	7709	7458		2.6	0.97319	0.98085	0.96563	0.97023	0.98942	0.98719		2.6	0.98227	0.98332	0.96759	0.99708	0.97614	0.96994
2.7	13982	15119	13859	16670	9937	10613		2.7	13586	13196	12666	12437	7706	7456		2.7	0.97481	0.98002	0.96872	0.97114	0.9891	0.98645		2.7	0.98355	0.9838	0.9683	0.99666	0.97537	0.96888
2.8	13994	15135	13884	16681	9941	10608		2.8	13600	13197	12675	12427	7706	7450		2.8	0.9762	0.98169	0.97181	0.97215	0.99038	0.98522		2.8	0.9861	0.98396	0.96988	0.99527	0.97537	0.96572
2.9	14006	15137	13888	16694	9937	10610		2.9	13599	13199	12688	12426	7711	7451		2.9	0.97759	0.9819	0.97231	0.97334	0.9891	0.98571		2.9	0.98562	0.98427	0.97217	0.99513	0.97691	0.96624
3	14031	15150	13912	16711	9935	10608		3	13606	13189	12688	12425	7702	7454		3	0.98047	0.98327	0.97528	0.97489	0.98846	0.98522		3	0.98754	0.98268	0.97217	0.99499	0.97267	0.96783
4	14125	15227	14011	16806	9915	10586		4	13658	13213	12755	12376	7685	7433		4	0.99133	0.99135	0.98751	0.98356	0.98205	0.9798		4	0.99601	0.9865	0.98397	0.98816	0.96536	0.95675
5	14200	15310	14112	16986	9893	10564		5	13678	13250	12846	12306	7670	7409		5	1	1.00005	1	1	0.975	0.97438		5	1	0.99237	1	0.97842	0.95766	0.94409

## Sheet: Raw data of Figure 3
WO-K (24 h)								△WO-K (24 h)								WO-K (48 h)								△WO-K (48 h)
Time (ms)	LT	MT 25	MT 50	MT 100	MT 200	MT 400		Time (ms)	LT	MT 25	MT 50	MT 100	MT 200	MT 400		Time (ms)	LT	MT 25	MT 50	MT 100	MT 200	MT 400		Time (ms)	LT	MT 25	MT 50	MT 100	MT 200	MT 400
0.01	0	0	0	0	0	0		0.01	0	0	0	0	0	0		0.01	0	0	0	0	0	0		0.01	0	0	0	0	0	0
0.02	0.14755	0.14247	0.17839	0.14456	0.22701	0.17523		0.02	0	-0.00508	0.03084	-0.00299	0.07946	0.02767		0.02	0.19473	0.21149	0.2206	0.17959	0.22947	0.30686		0.02	0	0.01675	0.02587	-0.01514	0.03474	0.11213
0.03	0.16923	0.17042	0.21269	0.17573	0.26149	0.20997		0.03	0	0.00119	0.04346	0.0065	0.09226	0.04074		0.03	0.22187	0.24066	0.24795	0.2102	0.27109	0.33213		0.03	0	0.01879	0.02608	-0.01166	0.04922	0.11026
0.04	0.2	0.20245	0.24528	0.21021	0.28352	0.23565		0.04	0	0.00245	0.04528	0.01021	0.08352	0.03565		0.04	0.24741	0.26527	0.28077	0.23673	0.29584	0.37906		0.04	0	0.01786	0.03336	-0.01067	0.04843	0.13166
0.05	0.22587	0.22972	0.27702	0.23475	0.31322	0.26662		0.05	0	0.00385	0.05114	0.00887	0.08734	0.04074		0.05	0.28332	0.299	0.31996	0.26735	0.33071	0.39531		0.05	0	0.01568	0.03364	-0.01597	0.04739	0.11199
0.06	0.28238	0.26038	0.3005	0.27963	0.3572	0.32272		0.06	0	-0.002	0.04812	-0.00275	0.10483	0.03034		0.06	0.30472	0.31654	0.33839	0.29245	0.36094	0.42693		0.06	0	0.02081	0.03466	-0.01572	0.04922	0.11221
0.07	0.29371	0.29039	0.33105	0.30305	0.37835	0.33082		0.07	0	-0.00332	0.03734	0.00934	0.08465	0.03711		0.07	0.33679	0.36098	0.37192	0.32041	0.38695	0.45487		0.07	0	0.02419	0.03513	-0.01638	0.05016	0.11808
0.08	0.32727	0.31629	0.36621	0.33355	0.39943	0.36103		0.08	0	-0.01098	0.03894	0.00628	0.07215	0.03375		0.08	0.37031	0.39471	0.40383	0.35102	0.42182	0.47292		0.08	0	0.0244	0.03352	-0.01929	0.05151	0.10261
0.09	0.35734	0.35719	0.39365	0.36273	0.43487	0.39275		0.09	0	-0.00015111	0.03631	0.00539	0.07752	0.03541		0.09	0.40223	0.41841	0.43573	0.38265	0.44994	0.49639		0.09	0	0.01618	0.0335	-0.01958	0.04771	0.09416
0.1	0.39371	0.38241	0.42024	0.3939	0.46648	0.41994		0.1	0	-0.01129	0.02653	0.000192911	0.07277	0.02623		0.1	0.43416	0.44211	0.46855	0.40918	0.46907	0.51986		0.1	0	0.00796	0.03439	-0.02497	0.03491	0.0857
0.11	0.41818	0.42127	0.45455	0.42374	0.50575	0.45166		0.11	0	0.00309	0.03636	0.00556	0.08757	0.03348		0.11	0.46209	0.47858	0.49043	0.44796	0.50619	0.5343		0.11	0	0.01649	0.02834	-0.01413	0.0441	0.07221
0.12	0.45175	0.44717	0.48542	0.45491	0.5249	0.48792		0.12	0	-0.00458	0.03367	0.00316	0.07316	0.03617		0.12	0.49082	0.50684	0.52325	0.48265	0.53206	0.56318		0.12	0	0.01601	0.03242	-0.00817	0.04124	0.07235
0.13	0.48322	0.47989	0.5163	0.48873	0.55747	0.51284		0.13	0	-0.00333	0.03308	0.00551	0.07425	0.02962		0.13	0.51796	0.53145	0.54695	0.5051	0.56693	0.59025		0.13	0	0.01349	0.02899	-0.01285	0.04897	0.0723
0.14	0.51049	0.51261	0.54288	0.51857	0.57663	0.5423		0.14	0	0.00212	0.03239	0.00808	0.06614	0.03181		0.14	0.55148	0.56791	0.58432	0.52857	0.58605	0.62094		0.14	0	0.01644	0.03284	-0.02291	0.03458	0.06946
0.15	0.55049	0.56191	0.58751	0.55814	0.60774	0.58218		0.15	0	-0.00858	0.03702	-0.01235	0.07725	0.02169		0.15	0.57767	0.59269	0.60092	0.56265	0.61416	0.64617		0.15	0	0.01602	0.03125	-0.02502	0.03649	0.0585
0.16	0.57832	0.57328	0.6072	0.57958	0.63027	0.6065		0.16	0	-0.00504	0.02888	0.00125	0.05195	0.02817		0.16	0.60654	0.62261	0.63719	0.59796	0.64679	0.65884		0.16	0	0.01606	0.03065	-0.02859	0.04025	0.0523
0.17	0.60839	0.61009	0.63036	0.61472	0.66379	0.63595		0.17	0	0.0017	0.02197	0.00633	0.0554	0.02756		0.17	0.64326	0.64357	0.6618	0.61735	0.67829	0.68953		0.17	0	0.000317197	0.01855	-0.02591	0.03503	0.04627
0.18	0.64196	0.63736	0.66209	0.64257	0.69157	0.66541		0.18	0	-0.0046	0.02013	0.000614902	0.04961	0.02345		0.18	0.67119	0.67639	0.69553	0.64592	0.70529	0.72383		0.18	0	0.0052	0.02434	-0.02527	0.0341	0.05264
0.19	0.67692	0.66803	0.69297	0.67241	0.72222	0.69486		0.19	0	-0.00889	0.01604	-0.00451	0.0453	0.01794		0.19	0.70072	0.70556	0.72562	0.67551	0.72778	0.7509		0.19	0	0.00484	0.0249	-0.02521	0.02707	0.05018
0.2	0.7014	0.69461	0.72041	0.70027	0.74521	0.71677		0.2	0	-0.00678	0.01901	-0.00113	0.04381	0.01537		0.2	0.73344	0.72653	0.75296	0.70204	0.75928	0.76715		0.2	0	-0.00691	0.01952	-0.0314	0.02584	0.03371
0.21	0.73217	0.73074	0.75815	0.73674	0.77586	0.75076		0.21	0	-0.00142	0.02598	0.00457	0.04369	0.01859		0.21	0.75658	0.76481	0.77575	0.73878	0.78515	0.79422		0.21	0	0.00823	0.01917	-0.01781	0.02857	0.03764
0.22	0.76853	0.75801	0.7813	0.76724	0.79789	0.78323		0.22	0	-0.01052	0.01277	-0.00129	0.02936	0.0147		0.22	0.78372	0.79398	0.79945	0.76837	0.80652	0.81949		0.22	0	0.01026	0.01573	-0.01535	0.02281	0.03578
0.23	0.7972	0.77209	0.80875	0.79377	0.81322	0.79381		0.23	0	-0.00511	0.01155	-0.00344	0.01602	-0.0034		0.23	0.81564	0.81951	0.8268	0.79388	0.83127	0.83032		0.23	0	0.00387	0.01116	-0.02176	0.01563	0.01468
0.24	0.82308	0.818	0.83105	0.82361	0.8477	0.83006		0.24	0	-0.00508	0.00797	0.000530504	0.02462	0.00698		0.24	0.84358	0.8423	0.85779	0.81939	0.86164	0.87004		0.24	0	-0.00128	0.01422	-0.02419	0.01807	0.02646
0.25	0.85888	0.86729	0.86225	0.87451	0.87115	0.86767		0.25	0	-0.01159	0.01337	-0.01437	0.03227	-0.00121		0.25	0.88259	0.86981	0.87892	0.85449	0.89625	0.89625		0.25	0	-0.00322	0.00934	-0.02009	0.01667	0.01366
0.26	0.91091	0.90798	0.88765	0.88859	0.89272	0.88822		0.26	0	0.01707	-0.00326	-0.00231	0.00181	-0.00269		0.26	0.90024	0.89608	0.90702	0.88776	0.91451	0.90433		0.26	0	-0.00416	0.00678	-0.01248	0.01427	0.00409
0.27	0.91608	0.91547	0.91852	0.91114	0.91858	0.9139		0.27	0	-0.00061016	0.00244	-0.00494	0.0025	-0.00219		0.27	0.92418	0.92707	0.92525	0.91224	0.93813	0.9296		0.27	0	0.00289	0.00107	-0.01194	0.01395	0.00542
0.28	0.94825	0.94342	0.95111	0.93767	0.9454	0.95015		0.28	0	-0.00483	0.00286	-0.01059	-0.00285	0.0019		0.28	0.95371	0.94895	0.95624	0.9398	0.95951	0.96209		0.28	0	-0.00476	0.00253	-0.01392	0.00579	0.00838
0.29	0.98182	0.96592	0.96998	0.97745	0.96743	0.96828		0.29	0	-0.0159	-0.01184	-0.00436	-0.01439	-0.01354		0.29	0.97686	0.97265	0.97903	0.96633	0.9775	0.98736		0.29	0	-0.0042	0.00218	-0.01053	0.000647265	0.01051
0.3	1	1	1	1	1	1		0.3	0	0	0	0	0	0		0.3	1	1	1	1	1	1		0.3	0	0	0	0	0	0
WL				WL was analyzed by SPSS (24 h)				△WL				△WL was analyzed by SPSS (24 h)				FL/FJ				FL/FJ was analyzed by SPSS (24 h)
Treatments	Raw data of WL (24 h)	Raw data of WL (48 h)		Treatments	Average	Standard error (SE)		Treatments	Raw data of △WL (24 h)	Raw data of △WL (48 h)		Treatments	Average	Standard error (SE)		Treatments	Raw data of FL/FJ (24 h)	Raw data of FL/FJ (48 h)		Treatments	Average	Standard error (SE)
LT	0.214562	0.221282		LT	0.2182	0.00194		LT	0	0		LT	0	0		LT	0.66256	0.766887		LT	0.70423	0.05427
	0.221312	0.212581		MT 25	0.20243	0.00362			0	0		MT 25	-0.02244	0.00362			0.811855	0.825458		MT 25	0.68474	0.04827
	0.218645	0.236392		MT 50	0.19753	0.00307			0	0		MT 50	-0.0628	0.03489			0.638285	0.823457		MT 50	0.71147	0.00428
MT 25	0.19707	0.188925		MT 100	0.16425	0.00697		MT 25	-0.0278002	-0.0344933		MT 100	-0.10792	0.05118		MT 25	0.606637	0.782243		MT 100	0.63066	0.0138
	0.20934	0.154122		MT 200	0.22599	0.00907			-0.01553	-0.0692965		MT 200	0.00112	0.00907			0.772942	0.686131		MT 200	0.80336	0.03136
	0.200893	0.257576		MT 400	0.22227	0.01554			-0.0239769	0.0341574		MT 400	-0.0026	0.01554			0.674655	0.719029		MT 400	0.78081	0.04559
MT 50	0.200438	0.211134						MT 50	-0.0332271	-0.0172134						MT 50	0.704761	0.735906
	0.190804	0.225745							-0.0228609	0.00929783							0.719809	0.759803
	0.201348	0.210872		WL was analyzed by SPSS (48 h)					-0.132317	-0.0143749		△WL was analyzed by SPSS (48 h)					0.709817	0.785339		FL/FJ was analyzed by SPSS (48 h)
MT 100	0.176179	0.194103		Treatments	Average	Standard error (SE)		MT 100	-0.18194	-0.0293151		Treatments	Average	Standard error (SE)		MT 100	0.652863	0.68583		Treatments	Average	Standard error (SE)
	0.153997	0.185484		LT	0.22342	0.00696			-0.132123	-0.0379345		LT	0	0			0.607477	0.631916		LT	0.80527	0.0192
	0.162429	0.188206		MT 25	0.20021	0.03039			-0.00969047	-0.0352126		MT 25	-0.02321	0.03039			0.631508	0.643722		MT 25	0.72913	0.0282
MT 200	0.215548	0.205882		MT 50	0.21599	0.00863		MT 200	-0.00932209	-0.017536		MT 50	-0.00743	0.00863		MT 200	0.812166	0.742382		MT 50	0.76035	0.01427
	0.24406	0.221122		MT 100	0.18926	0.00254			0.0191907	-0.00229622		MT 100	-0.03415	0.00254			0.852743	0.85818		MT 100	0.65382	0.01636
	0.21836	0.237981		MT 200	0.22166	0.00927			-0.00650972	0.0145624		MT 200	-0.00176	0.00927			0.745168	0.817907		MT 200	0.80616	0.03394
MT 400	0.218115	0.207837		MT 400	0.21916	0.02114		MT 400	-0.00675519	-0.0155944		MT 400	-0.00426	0.02114		MT 400	0.736512	0.89825		MT 400	0.84061	0.04236
	0.251029	0.186136							0.026159	-0.0372952							0.871976	0.758023
	0.197674	0.263542							-0.0271954	0.040111							0.733938	0.865565

## Sheet: Raw data of Figure 4
WO-J (24 h)								△WO-J (24 h)								WO-J (48 h)								△WO-J (48 h)
Time (ms)	LT	MT 25	MT 50	MT 100	MT 200	MT 400		Time (ms)	LT	MT 25	MT 50	MT 100	MT 200	MT 400		Time (ms)	LT	MT 25	MT 50	MT 100	MT 200	MT 400		Time (ms)	LT	MT 25	MT 50	MT 100	MT 200	MT 400
0.01	0	0	0	0	0	0		0.01	0	0	0	0	0	0		0.01	0	0	0	0	0	0		0.01	0	0	0	0	0	0
0.02	0.04875	0.04337	0.0577	0.04206	0.09182	0.06822		0.02	0	-0.00538	0.00895	-0.00669	0.04307	0.01946		0.02	0.06975	0.06932	0.07963	0.04593	0.09123	0.10726		0.02	0	-0.00043834	0.00988	-0.02382	0.02148	0.0375
0.03	0.05591	0.05188	0.06879	0.05113	0.10577	0.08174		0.03	0	-0.00404	0.01288	-0.00479	0.04986	0.02583		0.03	0.07947	0.07888	0.0895	0.05376	0.10778	0.11609		0.03	0	-0.000597379	0.01003	-0.02571	0.02831	0.03661
0.04	0.06608	0.06163	0.07933	0.06116	0.11468	0.09174		0.04	0	-0.00445	0.01325	-0.00492	0.0486	0.02566		0.04	0.08862	0.08694	0.10135	0.06055	0.11762	0.13249		0.04	0	-0.00168	0.01273	-0.02807	0.029	0.04387
0.05	0.07463	0.06993	0.0896	0.0683	0.1267	0.10379		0.05	0	-0.0047	0.01497	-0.00633	0.05206	0.02916		0.05	0.10149	0.098	0.1155	0.06838	0.13148	0.13817		0.05	0	-0.00349	0.01401	-0.03311	0.03	0.03668
0.06	0.10652	0.09753	0.11983	0.093	0.1728	0.13731		0.06	0	-0.00899	0.01332	-0.01352	0.06629	0.0308		0.06	0.13065	0.12997	0.14742	0.09526	0.17531	0.19117		0.06	0	-0.000678949	0.01677	-0.03539	0.04467	0.06052
0.07	0.09704	0.0884	0.10707	0.08817	0.15304	0.12879		0.07	0	-0.00864	0.01003	-0.00887	0.056	0.03174		0.07	0.12064	0.11831	0.13425	0.08195	0.15385	0.15899		0.07	0	-0.00233	0.01361	-0.03869	0.03321	0.03835
0.08	0.10813	0.09629	0.11845	0.09705	0.16157	0.14055		0.08	0	-0.01185	0.01031	-0.01109	0.05343	0.03241		0.08	0.13265	0.12937	0.14577	0.08978	0.16771	0.1653		0.08	0	-0.00328	0.01312	-0.04287	0.03506	0.03265
0.09	0.11807	0.10874	0.12732	0.10554	0.1759	0.1529		0.09	0	-0.00933	0.00925	-0.01253	0.05783	0.03483		0.09	0.14408	0.13714	0.15729	0.09787	0.17889	0.1735		0.09	0	-0.00694	0.01321	-0.04621	0.03481	0.02942
0.1	0.13008	0.11641	0.13592	0.11461	0.18869	0.16348		0.1	0	-0.01367	0.00584	-0.01548	0.0586	0.0334		0.1	0.15552	0.14491	0.16913	0.10465	0.18649	0.1817		0.1	0	-0.01061	0.01362	-0.05086	0.03098	0.02619
0.11	0.13817	0.12824	0.14702	0.12329	0.20457	0.17583		0.11	0	-0.00993	0.00885	-0.01488	0.0664	0.03766		0.11	0.16552	0.15686	0.17703	0.11457	0.20125	0.18675		0.11	0	-0.00867	0.01151	-0.05095	0.03573	0.02123
0.12	0.14926	0.13613	0.157	0.13236	0.21232	0.18994		0.12	0	-0.01313	0.00774	-0.0169	0.06306	0.04068		0.12	0.17581	0.16612	0.18888	0.12344	0.21154	0.19685		0.12	0	-0.0097	0.01306	-0.05237	0.03572	0.02103
0.13	0.15966	0.14609	0.16699	0.1422	0.22549	0.19965		0.13	0	-0.01357	0.00733	-0.01746	0.06584	0.03999		0.13	0.18553	0.17419	0.19743	0.12919	0.2254	0.20631		0.13	0	-0.01135	0.0119	-0.05635	0.03987	0.02077
0.14	0.16867	0.15605	0.17559	0.15088	0.23324	0.21111		0.14	0	-0.01262	0.00692	-0.01779	0.06457	0.04245		0.14	0.19754	0.18614	0.21092	0.13519	0.23301	0.21703		0.14	0	-0.0114	0.01338	-0.06235	0.03546	0.01949
0.15	0.20171	0.18323	0.20943	0.17403	0.27819	0.2461		0.15	0	-0.01848	0.00772	-0.02768	0.07648	0.04439		0.15	0.22842	0.21392	0.24218	0.16181	0.27996	0.27129		0.15	0	-0.01449	0.01377	-0.06661	0.05155	0.04288
0.16	0.19108	0.17452	0.19639	0.16863	0.25494	0.23611		0.16	0	-0.01656	0.00531	-0.02245	0.06386	0.04503		0.16	0.21727	0.20406	0.23001	0.15294	0.25716	0.23028		0.16	0	-0.0132	0.01274	-0.06433	0.03989	0.01302
0.17	0.20102	0.18572	0.20388	0.17885	0.2685	0.24757		0.17	0	-0.01529	0.00287	-0.02216	0.06748	0.04656		0.17	0.23042	0.21094	0.23889	0.15789	0.26968	0.24101		0.17	0	-0.01948	0.00848	-0.07252	0.03926	0.01059
0.18	0.21211	0.19402	0.21415	0.18696	0.27974	0.25904		0.18	0	-0.01808	0.00204	-0.02515	0.06763	0.04693		0.18	0.24042	0.22169	0.25107	0.1652	0.28041	0.253		0.18	0	-0.01873	0.01065	-0.07522	0.03999	0.01257
0.19	0.22366	0.20336	0.22413	0.19564	0.29213	0.27051		0.19	0	-0.0203	0.000473259	-0.02802	0.06847	0.04685		0.19	0.251	0.23125	0.26193	0.17277	0.28936	0.26246		0.19	0	-0.01975	0.01093	-0.07823	0.03836	0.01146
0.2	0.23175	0.21145	0.23301	0.20374	0.30143	0.27904		0.2	0	-0.02029	0.00126	-0.028	0.06969	0.04729		0.2	0.26272	0.23812	0.2718	0.17956	0.30188	0.26814		0.2	0	-0.0246	0.00908	-0.08317	0.03916	0.00542
0.21	0.24191	0.22245	0.24521	0.21435	0.31383	0.29227		0.21	0	-0.01946	0.0033	-0.02756	0.07192	0.05035		0.21	0.27101	0.25067	0.28003	0.18895	0.31216	0.2776		0.21	0	-0.02034	0.00901	-0.08206	0.04115	0.00659
0.22	0.25393	0.23075	0.2527	0.22323	0.32274	0.30491		0.22	0	-0.02317	-0.00122	-0.0307	0.06882	0.05098		0.22	0.28073	0.26023	0.28858	0.19652	0.32066	0.28644		0.22	0	-0.0205	0.00785	-0.08421	0.03993	0.0057
0.23	0.2634	0.24113	0.26158	0.23095	0.32894	0.30903		0.23	0	-0.02227	-0.00182	-0.03245	0.06554	0.04563		0.23	0.29217	0.2686	0.29845	0.20304	0.3305	0.29022		0.23	0	-0.02357	0.00629	-0.08912	0.03833	-0.00195
0.24	0.27195	0.24901	0.26879	0.23963	0.34289	0.32314		0.24	0	-0.02294	-0.00316	-0.03232	0.07094	0.05119		0.24	0.30217	0.27607	0.30964	0.20957	0.34258	0.3041		0.24	0	-0.0261	0.00747	-0.0926	0.0404	0.00193
0.25	0.3036	0.2762	0.30153	0.26317	0.38473	0.35725		0.25	0	-0.02741	-0.00208	-0.04044	0.08113	0.05364		0.25	0.33047	0.30475	0.33893	0.23645	0.38417	0.35521		0.25	0	-0.02572	0.00845	-0.09402	0.05369	0.02473
0.26	0.29436	0.27641	0.2871	0.25854	0.3611	0.34578		0.26	0	-0.01796	-0.00726	-0.03582	0.06674	0.05142		0.26	0.32247	0.2937	0.32741	0.22706	0.3636	0.31609		0.26	0	-0.02877	0.00494	-0.09541	0.04113	-0.00638
0.27	0.30268	0.27869	0.29709	0.2651	0.37156	0.35578		0.27	0	-0.02399	-0.00559	-0.03758	0.06888	0.0531		0.27	0.33105	0.30385	0.33399	0.23332	0.37299	0.32492		0.27	0	-0.02719	0.00295	-0.09773	0.04194	-0.00613
0.28	0.31331	0.2872	0.30763	0.27281	0.38241	0.36989		0.28	0	-0.02611	-0.00568	-0.04049	0.0691	0.05658		0.28	0.34162	0.31102	0.34518	0.24037	0.38148	0.33628		0.28	0	-0.0306	0.00356	-0.10126	0.03986	-0.00535
0.29	0.3244	0.29404	0.31373	0.28439	0.39132	0.37695		0.29	0	-0.03035	-0.01067	-0.04001	0.06692	0.05255		0.29	0.34991	0.31879	0.35341	0.24715	0.38864	0.34511		0.29	0	-0.03112	0.00349	-0.10276	0.03873	-0.0048
0.3	0.33041	0.30442	0.32344	0.29095	0.40449	0.3893		0.3	0	-0.02599	-0.00697	-0.03946	0.07409	0.05889		0.3	0.3582	0.32776	0.36097	0.25576	0.39758	0.34953		0.3	0	-0.03045	0.00277	-0.10244	0.03938	-0.00868
0.4	0.37153	0.33534	0.36172	0.31661	0.45486	0.43281		0.4	0	-0.03619	-0.00981	-0.05492	0.08333	0.06128		0.4	0.44626	0.40394	0.44225	0.32623	0.48882	0.42524		0.4	0	-0.04231	-0.004	-0.12003	0.04256	-0.02102
0.5	0.42999	0.39324	0.41193	0.37488	0.50058	0.49632		0.5	0	-0.03676	-0.01806	-0.05511	0.07059	0.06633		0.5	0.52173	0.47057	0.51004	0.392	0.55903	0.49401		0.5	0	-0.05116	-0.01169	-0.12973	0.03731	-0.02772
0.6	0.50786	0.46586	0.47961	0.44781	0.57265	0.57307		0.6	0	-0.04199	-0.02824	-0.06005	0.06479	0.06521		0.6	0.58433	0.52644	0.57091	0.45359	0.62522	0.547		0.6	0	-0.05789	-0.01342	-0.13075	0.04089	-0.03733
0.7	0.57532	0.53331	0.54092	0.51418	0.63115	0.63834		0.7	0	-0.04202	-0.03441	-0.06114	0.05583	0.06302		0.7	0.63694	0.57813	0.61994	0.50918	0.67487	0.59621		0.7	0	-0.05881	-0.01699	-0.12776	0.03793	-0.04072
0.8	0.57879	0.53165	0.54591	0.52788	0.63851	0.64481		0.8	0	-0.04714	-0.03288	-0.05091	0.05972	0.06602		0.8	0.68325	0.62713	0.66601	0.56059	0.72227	0.64921		0.8	0	-0.05612	-0.01724	-0.12266	0.03902	-0.03404
0.9	0.63124	0.5856	0.59612	0.56762	0.69004	0.6995		0.9	0	-0.04564	-0.03512	-0.06361	0.0588	0.06826		0.9	0.71955	0.66627	0.6999	0.60548	0.75537	0.68517		0.9	0	-0.05329	-0.01965	-0.11407	0.03581	-0.03438
1	0.68369	0.63872	0.64272	0.62281	0.73266	0.74419		1	0	-0.04497	-0.04097	-0.06088	0.04897	0.06051		1	0.75157	0.70272	0.73445	0.64593	0.78801	0.72303		1	0	-0.04885	-0.01712	-0.10564	0.03644	-0.02854
1.1	0.72759	0.68541	0.68904	0.672	0.77179	0.783		1.1	0	-0.04218	-0.03854	-0.05558	0.04421	0.05542		1.1	0.77759	0.7326	0.75847	0.6843	0.81485	0.75205		1.1	0	-0.04499	-0.01911	-0.09329	0.03726	-0.02554
1.2	0.72435	0.68168	0.69015	0.68512	0.77528	0.78624		1.2	0	-0.04268	-0.0342	-0.03923	0.05093	0.06189		1.2	0.80189	0.75829	0.78611	0.71614	0.83855	0.78423		1.2	0	-0.0436	-0.01577	-0.08575	0.03666	-0.01766
1.3	0.75947	0.71841	0.72288	0.70596	0.80666	0.81741		1.3	0	-0.04107	-0.03659	-0.05351	0.04719	0.05793		1.3	0.82447	0.7795	0.80816	0.74537	0.85868	0.80252		1.3	0	-0.04497	-0.01631	-0.0791	0.03421	-0.02195
1.4	0.79067	0.75659	0.757	0.74706	0.83301	0.84652		1.4	0	-0.03408	-0.03366	-0.04361	0.04235	0.05585		1.4	0.84191	0.8052	0.82955	0.7746	0.87791	0.82839		1.4	0	-0.03671	-0.01236	-0.06731	0.036	-0.01352
1.5	0.82001	0.7927	0.78918	0.78526	0.85664	0.86945		1.5	0	-0.02731	-0.03083	-0.03475	0.03664	0.04944		1.5	0.85849	0.82552	0.846	0.79861	0.89177	0.84795		1.5	0	-0.03298	-0.01249	-0.05988	0.03328	-0.01054
1.6	0.82232	0.78813	0.79112	0.79684	0.85781	0.86739		1.6	0	-0.03419	-0.0312	-0.02548	0.03549	0.04507		1.6	0.87193	0.84583	0.86443	0.82131	0.9034	0.86498		1.6	0	-0.02609	-0.0075	-0.05061	0.03147	-0.00694
1.7	0.84057	0.81241	0.81359	0.80687	0.8795	0.8868		1.7	0	-0.02816	-0.02698	-0.0337	0.03893	0.04622		1.7	0.88822	0.86047	0.87693	0.84219	0.92039	0.88013		1.7	0	-0.02775	-0.01129	-0.04603	0.03217	-0.0081
1.8	0.86437	0.84271	0.84133	0.83851	0.89888	0.90767		1.8	0	-0.02167	-0.02304	-0.02586	0.0345	0.0433		1.8	0.89937	0.8772	0.89273	0.85916	0.92934	0.89653		1.8	0	-0.02217	-0.00664	-0.04021	0.02997	-0.00284
1.9	0.88794	0.87217	0.86408	0.86803	0.9167	0.92002		1.9	0	-0.01577	-0.02386	-0.01991	0.02876	0.03208		1.9	0.91109	0.89095	0.90424	0.87742	0.93962	0.9123		1.9	0	-0.02014	-0.00685	-0.03367	0.02853	0.00121
2	0.89002	0.8674	0.86685	0.88057	0.91282	0.92179		2	0	-0.02262	-0.02317	-0.00945	0.02281	0.03177		2	0.92367	0.9026	0.91576	0.89387	0.94946	0.92681		2	0	-0.02107	-0.00791	-0.0298	0.02579	0.00314
2.1	0.9018	0.88628	0.88183	0.88327	0.92948	0.9359		2.1	0	-0.01552	-0.01997	-0.01853	0.02768	0.0341		2.1	0.93168	0.91724	0.92761	0.909	0.95617	0.93438		2.1	0	-0.01444	-0.00407	-0.02267	0.0245	0.00271
2.2	0.92098	0.90994	0.90485	0.90565	0.94266	0.94678		2.2	0	-0.01104	-0.01613	-0.01533	0.02168	0.0258		2.2	0.9434	0.93039	0.9388	0.92049	0.96154	0.94511		2.2	0	-0.01301	-0.0046	-0.02291	0.01814	0.00171
2.3	0.93923	0.92924	0.92372	0.93247	0.95854	0.96148		2.3	0	-0.00999	-0.01552	-0.00676	0.01931	0.02225		2.3	0.94969	0.93905	0.94636	0.93275	0.97272	0.95331		2.3	0	-0.01064	-0.00332	-0.01693	0.02303	0.00363
2.4	0.94062	0.92841	0.92954	0.92495	0.95234	0.95884		2.4	0	-0.01221	-0.01108	-0.01567	0.01172	0.01822		2.4	0.95883	0.94951	0.95558	0.94659	0.97809	0.96278		2.4	0	-0.00933	-0.00326	-0.01225	0.01925	0.00394
2.5	0.94871	0.94024	0.93925	0.94	0.9659	0.96677		2.5	0	-0.00847	-0.00946	-0.00871	0.0172	0.01807		2.5	0.96741	0.95907	0.96479	0.95546	0.98211	0.97161		2.5	0	-0.00834	-0.00262	-0.01195	0.0147	0.0042
2.6	0.96326	0.95933	0.95617	0.96025	0.97792	0.97765		2.6	0	-0.00393	-0.00709	-0.00301	0.01465	0.01439		2.6	0.9737	0.96445	0.97302	0.96877	0.98658	0.97603		2.6	0	-0.00925	-0.000681817	-0.00493	0.01288	0.00233
2.7	0.98105	0.97863	0.97337	0.97858	0.98683	0.98647		2.7	0	-0.00243	-0.00768	-0.00247	0.00577	0.00542		2.7	0.98142	0.97699	0.97993	0.97712	0.98837	0.98107		2.7	0	-0.00442	-0.00149	-0.0043	0.00695	-0.000345398
2.8	0.98313	0.978	0.97975	0.97357	0.9845	0.985		2.8	0	-0.00513	-0.00338	-0.00957	0.00137	0.00187		2.8	0.98599	0.98685	0.98848	0.98495	0.99374	0.9918		2.8	0	0.000861904	0.00249	-0.00104	0.00775	0.00581
2.9	0.98591	0.98381	0.9853	0.98321	0.99225	0.99383		2.9	0	-0.00209	-0.000607533	-0.00269	0.00635	0.00792		2.9	0.99085	0.99641	0.99506	0.99408	1	0.99748		2.9	0	0.00556	0.00421	0.00323	0.00915	0.00662
3	1	1	1	1	1	1		3	0	0	0	0	0	0		3	1	1	1	1	1	1		3	0	0	0	0	0	0
WK				WK was analyzed by SPSS (24 h)				OEC centers				OEC centers was analyzed by SPSS (24 h)				FK/FJ				FK/FJ was analyzed by SPSS (24 h)
Treatments	Raw data of WK (24 h)	Raw data of WK (48 h)		Treatments	Average	Standard error (SE)		Treatments	Raw data of OEC centers (24 h)	Raw data of OEC centers (48 h)		Treatments	Average	Standard error (SE)		Treatments	Raw data of FK/FJ (24 h)	Raw data of FK/FJ (48 h)		Treatments	Average	Standard error (SE)
LT	0.304652	0.324696		LT	0.33581	0.02311		LT	1	1		LT	1	0		LT	0.74846	0.830391		LT	0.7856	0.04325
	0.380952	0.296082		MT 25	0.29726	0.00292			1	1		MT 25	1.0662	0.03725			0.871825	0.868884		MT 25	0.7641	0.0366
	0.321836	0.319741		MT 50	0.30015	0.00806			1	1		MT 50	1.05995	0.04459			0.736522	0.870085		MT 50	0.78529	0.00516
MT 25	0.293233	0.280878		MT 100	0.28088	0.00989		MT 25	1.01773	1.11759		MT 100	1.09885	0.0624		MT 25	0.704933	0.834631		MT 100	0.71774	0.01341
	0.302927	0.234519		MT 200	0.35127	0.01911			1.13943	1.08271		MT 200	0.9742	0.02972			0.831008	0.75073		MT 200	0.86172	0.02094
	0.295612	0.28875		MT 400	0.38148	0.03807			1.04144	1.07249		MT 400	0.91655	0.04542			0.756362	0.784102		MT 400	0.84942	0.03578
MT 50	0.287847	0.253472						MT 50	1.02297	1.1059						MT 50	0.778223	0.79142
	0.297279	0.28757							1.14873	0.980967							0.7823	0.815011
	0.31533	0.284594		WK was analyzed by SPSS (48 h)					1.00816	1.0467		OEC centers was analyzed by SPSS (48 h)					0.795347	0.837114		FK/FJ was analyzed by SPSS (48 h)
MT 100	0.268833	0.284317		Treatments	Average	Standard error (SE)		MT 100	1.01479	1.17153		Treatments	Average	Standard error (SE)		MT 100	0.709421	0.762021		Treatments	Average	Standard error (SE)
	0.298868	0.225591		LT	0.31351	0.00883			1.22077	1.15122		LT	1	0			0.744509	0.702504		LT	0.85645	0.01304
	0.274939	0.239483		MT 25	0.26805	0.01692			1.06099	1.12711		MT 25	1.09093	0.01365			0.699291	0.716256		MT 25	0.78982	0.02439
MT 200	0.313053	0.34		MT 50	0.27521	0.0109		MT 200	0.989985	0.955363		MT 50	1.04452	0.03608		MT 200	0.861631	0.817175		MT 50	0.81451	0.01319
	0.370104	0.29023		MT 100	0.2498	0.01772			1.01595	1.04987		MT 100	1.14995	0.01284			0.898033	0.892437		MT 100	0.72693	0.01799
	0.370664	0.269605		MT 200	0.29994	0.02089			0.916682	0.98475		MT 200	0.99666	0.02792			0.825502	0.857881		MT 200	0.85583	0.02175
MT 400	0.38045	0.38633		MT 400	0.32482	0.03243		MT 400	0.874759	1.05674		MT 400	0.93123	0.11969		MT 400	0.821984	0.933085		MT 400	0.88482	0.03164
	0.447926	0.311874							0.867602	0.691938							0.920367	0.825239
	0.31606	0.276249							1.00729	1.04502							0.805903	0.896138

## Sheet: Raw data of Figure 5
WO-I (24 h)								△WO-I (24 h)								WO-I > 1(24 h)								WO-I (48 h)								△WO-I (48 h)									WO-I > 1(48 h)
Time (ms)	LT	MT 25	MT 50	MT 100	MT 200	MT 400		Time (ms)	LT	MT 25	MT 50	MT 100	MT 200	MT 400		Time (ms)	LT	MT 25	MT 50	MT 100	MT 200	MT 400		Time (ms)	LT	MT 25	MT 50	MT 100	MT 200	MT 400		Time (ms)	Time (ms)	LT	MT 25	MT 50	MT 100	MT 200	MT 400		Time (ms)	LT	MT 25	MT 50	MT 100	MT 200	MT 400
0.01	0	0	0	0	0	0		0.01	0	0	0	0	0	0		80	1	1	1	1	1	1		0.01	0	0	0	0	0	0			0.01	0	0	0	0	0	0		80	1	1	1	1	1	1
0.02	0.03388	0.03039	0.03828	0.02881	0.07768	0.05826		0.02	0	-0.0035	0.00439	-0.00508	0.04379	0.02438		90	1.0061	1.00349	1.00497	1.0074	1.00328	1.00352		0.02	0.04938	0.04284	0.0506	0.03009	0.07953	0.0912			0.02	0	-0.00654	0.00121	-0.01929	0.03015	0.04182		90	1.00992	1.00813	1.00857	1.00855	1.00234	1.00143
0.03	0.03886	0.03635	0.04564	0.03502	0.08948	0.06981		0.03	0	-0.00252	0.00678	-0.00384	0.05062	0.03095		100	1.01076	1.01003	1.0081	1.01784	1.00492	1.00352		0.03	0.05626	0.04875	0.05687	0.03522	0.09396	0.09871			0.03	0	-0.00751	0.00060416	-0.02104	0.03769	0.04245		100	1.01943	1.01477	1.0161	1.01316	1.00156	1.00483
0.04	0.04593	0.04318	0.05263	0.04189	0.09702	0.07835		0.04	0	-0.00275	0.0067	-0.00404	0.05109	0.03242		110	1.01718	1.01788	1.01491	1.02934	1.00557	1.00326		0.04	0.06274	0.05374	0.06439	0.03966	0.10253	0.11266			0.04	0	-0.009	0.00165	-0.02308	0.03979	0.04992		110	1.02651	1.02216	1.01944	1.02017	1.00546	1.00376
0.05	0.05187	0.049	0.05944	0.04678	0.10718	0.08865		0.05	0	-0.00287	0.00757	-0.00509	0.05531	0.03678		120	1.02409	1.02704	1.023	1.04229	1.00885	1.00628		0.05	0.07185	0.06057	0.07338	0.04479	0.11462	0.11749			0.05	0	-0.01128	0.00154	-0.02705	0.04277	0.04564		120	1.03258	1.02641	1.02342	1.03026	1.00702	1.0059
0.06	0.07403	0.06833	0.0795	0.0637	0.14618	0.11728		0.06	0	-0.0057	0.00547	-0.01033	0.07215	0.04325		130	1.03083	1.03824	1.03202	1.05762	1.01049	1.00753		0.06	0.09249	0.08033	0.09367	0.0624	0.15283	0.16255			0.06	0	-0.01216	0.00117	-0.03009	0.06034	0.07006		130	1.03947	1.02992	1.02697	1.03847	1.0039	1.00912
0.07	0.06745	0.06194	0.07103	0.06039	0.12947	0.10999		0.07	0	-0.00551	0.00359	-0.00705	0.06202	0.04255		140	1.03774	1.05031	1.04159	1.07519	1.01245	1.00854		0.07	0.08541	0.07313	0.0853	0.05368	0.13411	0.13519			0.07	0	-0.01228	-0.000105701	-0.03172	0.04871	0.04979		140	1.04797	1.03361	1.02802	1.04838	1.00585	1.00751
0.08	0.07516	0.06746	0.07858	0.06647	0.13668	0.12004		0.08	0	-0.0077	0.00342	-0.00868	0.06152	0.04488		150	1.04513	1.06194	1.05245	1.09224	1.01344	1.00804		0.08	0.09391	0.07996	0.09262	0.05881	0.1462	0.14056			0.08	0	-0.01395	-0.00129	-0.03509	0.05229	0.04665		150	1.05485	1.03601	1.03178	1.05916	1.00702	1.00858
0.09	0.08206	0.07618	0.08447	0.07229	0.1488	0.13059		0.09	0	-0.00588	0.00241	-0.00977	0.06674	0.04853		160	1.0554	1.07677	1.06496	1.10863	1.0118	1.0108		0.09	0.102	0.08476	0.09994	0.06411	0.15595	0.14753			0.09	0	-0.01724	-0.00207	-0.03789	0.05394	0.04553		160	1.06294	1.04118	1.0345	1.06924	1.00741	1.01341
0.1	0.09041	0.08156	0.09017	0.0785	0.15962	0.13963		0.1	0	-0.00885	-0.000239734	-0.01191	0.06921	0.04922		170	1.06472	1.08942	1.07729	1.12687	1.01344	1.01155		0.1	0.1101	0.08957	0.10746	0.06856	0.16257	0.15451			0.1	0	-0.02053	-0.00264	-0.04154	0.05247	0.04441		170	1.0674	1.04728	1.03701	1.0807	1.00624	1.01127
0.11	0.09603	0.08985	0.09753	0.08445	0.17306	0.15018		0.11	0	-0.00618	0.0015	-0.01159	0.07702	0.05414		180	1.07516	1.10381	1.09128	1.14431	1.01573	1.01256		0.11	0.11718	0.09695	0.11248	0.07506	0.17544	0.1588			0.11	0	-0.02023	-0.0047	-0.04213	0.05826	0.04162		180	1.07569	1.05005	1.03868	1.0913	1.01131	1.01019
0.12	0.10374	0.09538	0.10416	0.09066	0.17961	0.16223		0.12	0	-0.00837	0.000417229	-0.01308	0.07587	0.05849		190	1.08431	1.11791	1.10508	1.15951	1.01344	1.01256		0.12	0.12447	0.10268	0.12001	0.08087	0.18441	0.16738			0.12	0	-0.02179	-0.00446	-0.0436	0.05994	0.04291		190	1.08136	1.05263	1.04035	1.10309	1.01092	1.01341
0.13	0.11097	0.10236	0.11078	0.0974	0.19076	0.17052		0.13	0	-0.00861	-0.000184411	-0.01357	0.07979	0.05955		200	1.09491	1.13114	1.11962	1.17484	1.01442	1.01281		0.13	0.13135	0.10766	0.12544	0.08463	0.19649	0.17543			0.13	0	-0.02369	-0.00591	-0.04672	0.06514	0.04408		200	1.08905	1.05743	1.04411	1.11147	1.00741	1.00966
0.14	0.11723	0.10933	0.11649	0.10334	0.19731	0.18031		0.14	0	-0.0079	-0.000742637	-0.01389	0.08008	0.06308		210	1.10615	1.14655	1.13416	1.18924	1.01737	1.01231		0.14	0.13985	0.11505	0.13402	0.08856	0.20312	0.18455			0.14	0	-0.0248	-0.00583	-0.05129	0.06327	0.0447		210	1.09553	1.06334	1.04851	1.12224	1.01131	1.01556
0.15	0.1402	0.12838	0.13894	0.1192	0.23533	0.2102		0.15	0	-0.01182	-0.00126	-0.02099	0.09514	0.07		220	1.11659	1.15819	1.14869	1.20285	1.01508	1.01507		0.15	0.16171	0.13223	0.15388	0.106	0.24405	0.23069			0.15	0	-0.02948	-0.00783	-0.05571	0.08235	0.06898		220	1.09978	1.06759	1.04997	1.1313	1.0078	1.00858
0.16	0.13281	0.12227	0.13029	0.1155	0.21567	0.20166		0.16	0	-0.01053	-0.00252	-0.01731	0.08286	0.06885		230	1.12751	1.17258	1.1625	1.2162	1.01901	1.01683		0.16	0.15382	0.12613	0.14614	0.10019	0.22417	0.19582			0.16	0	-0.02768	-0.00767	-0.05363	0.07036	0.042		230	1.10625	1.06962	1.0529	1.14139	1.01053	1.0118
0.17	0.13971	0.13013	0.13526	0.12251	0.22714	0.21145		0.17	0	-0.00959	-0.00445	-0.01721	0.08742	0.07174		240	1.13731	1.18625	1.17667	1.2273	1.01835	1.01381		0.17	0.16312	0.13038	0.15179	0.10344	0.23509	0.20494			0.17	0	-0.03275	-0.01134	-0.05969	0.07196	0.04181		240	1.11172	1.07535	1.0552	1.14926	1.0117	1.01556
0.18	0.14742	0.13594	0.14207	0.12806	0.23664	0.22125		0.18	0	-0.01148	-0.00535	-0.01937	0.08922	0.07382		250	1.14662	1.19744	1.18973	1.23906	1.01901	1.01507		0.18	0.17021	0.13703	0.15952	0.10822	0.24444	0.21513			0.18	0	-0.03318	-0.01069	-0.06198	0.07424	0.04492		250	1.11759	1.07922	1.05938	1.1561	1.01053	1.01019
0.19	0.15545	0.14248	0.14869	0.134	0.24713	0.23104		0.19	0	-0.01297	-0.00676	-0.02145	0.09168	0.07559		260	1.15802	1.20951	1.2028	1.2503	1.01803	1.01105		0.19	0.1777	0.14294	0.16642	0.11318	0.25224	0.22318			0.19	0	-0.03476	-0.01127	-0.06452	0.07454	0.04548		260	1.12406	1.08384	1.06042	1.16328	1.01092	1.01448
0.2	0.16107	0.14815	0.15458	0.13955	0.255	0.23832		0.2	0	-0.01292	-0.00649	-0.02152	0.09393	0.07725		270	1.16798	1.22041	1.21734	1.25968	1.0213	1.01482		0.2	0.18599	0.14718	0.17269	0.11763	0.26316	0.228			0.2	0	-0.03881	-0.0133	-0.06837	0.07716	0.04201		270	1.12811	1.0892	1.0646	1.16943	1.01014	1.01127
0.21	0.16814	0.15586	0.16268	0.14682	0.26549	0.24962		0.21	0	-0.01228	-0.00546	-0.02132	0.09735	0.08148		280	1.17633	1.2319	1.23022	1.26893	1.0213	1.01683		0.21	0.19186	0.15494	0.17792	0.12378	0.27212	0.23605			0.21	0	-0.03692	-0.01394	-0.06808	0.08026	0.04419		280	1.13277	1.09197	1.06837	1.17439	1.01326	1.01502
0.22	0.17649	0.16167	0.16765	0.1529	0.27303	0.26042		0.22	0	-0.01481	-0.00884	-0.02359	0.09654	0.08393		290	1.18821	1.24106	1.24052	1.27779	1.0213	1.01507		0.22	0.19875	0.16085	0.18336	0.12874	0.27953	0.24356			0.22	0	-0.0379	-0.01539	-0.07001	0.08079	0.04482		290	1.13864	1.09658	1.07046	1.18037	1.01209	1.01502
0.23	0.18307	0.16894	0.17354	0.15819	0.27827	0.26394		0.23	0	-0.01413	-0.00954	-0.02489	0.0952	0.08086		300	1.19608	1.25124	1.25267	1.28532	1.02229	1.01733		0.23	0.20684	0.16602	0.18963	0.13301	0.28811	0.24678			0.23	0	-0.04082	-0.01721	-0.07383	0.08127	0.03994		300	1.14228	1.10028	1.07673	1.18379	1.01209	1.01395
0.24	0.18902	0.17447	0.17832	0.16413	0.29007	0.27599		0.24	0	-0.01455	-0.01069	-0.02488	0.10105	0.08698		400	1.27092	1.32248	1.33714	1.34082	1.02262	1.01883		0.24	0.21392	0.17064	0.19674	0.13729	0.29864	0.25858			0.24	0	-0.04329	-0.01719	-0.07664	0.08471	0.04466		400	1.17466	1.13204	1.10767	1.20739	1.01131	1.01556
0.25	0.21102	0.19352	0.20004	0.18026	0.32547	0.30512		0.25	0	-0.0175	-0.01098	-0.03076	0.11445	0.09411		500	1.30223	1.34487	1.36989	1.36051	1.02393	1.01808		0.25	0.23396	0.18837	0.21535	0.1549	0.33489	0.30204			0.25	0	-0.0456	-0.01861	-0.07906	0.10093	0.06808		500	1.1947	1.14792	1.12837	1.21576	1.01287	1.01556
0.26	0.20459	0.19366	0.19047	0.17708	0.30547	0.29533		0.26	0	-0.01093	-0.01413	-0.02751	0.10088	0.09074		600	1.31652	1.35417	1.38535	1.37122	1.02491	1.01708		0.26	0.22829	0.18153	0.20803	0.14874	0.31696	0.26878			0.26	0	-0.04676	-0.02027	-0.07955	0.08867	0.04048		600	1.20826	1.15716	1.13694	1.22004	1.01248	1.01717
0.27	0.21037	0.19526	0.19709	0.18158	0.31432	0.30387		0.27	0	-0.01511	-0.01328	-0.0288	0.10395	0.09349		700	1.32263	1.35475	1.39234	1.37703	1.02458	1.01582		0.27	0.23437	0.18781	0.21221	0.15285	0.32515	0.27629			0.27	0	-0.04655	-0.02216	-0.08152	0.09078	0.04192		700	1.21494	1.15882	1.14552	1.22175	1.00936	1.01556
0.28	0.21776	0.20122	0.20409	0.18686	0.3235	0.31592		0.28	0	-0.01654	-0.01368	-0.0309	0.10574	0.09816		800	1.326	1.35548	1.39768	1.38113	1.02622	1.01959		0.28	0.24185	0.19224	0.21932	0.15746	0.33255	0.28594			0.28	0	-0.04961	-0.02254	-0.08439	0.0907	0.04409		800	1.21979	1.16251	1.14572	1.22209	1.01131	1.01341
0.29	0.22547	0.20602	0.20813	0.19479	0.33104	0.32195		0.29	0	-0.01945	-0.01734	-0.03068	0.10557	0.09648		900	1.32777	1.35461	1.39989	1.38443	1.02524	1.01758		0.29	0.24772	0.19705	0.22455	0.16191	0.33879	0.29345			0.29	0	-0.05068	-0.02318	-0.08582	0.09107	0.04573		900	1.2202	1.16048	1.14656	1.225	1.01014	1.00966
0.3	0.22965	0.21329	0.21457	0.19929	0.34218	0.3325		0.3	0	-0.01636	-0.01507	-0.03036	0.11254	0.10285		1000	1.32841	1.35359	1.40118	1.38523	1.02229	1.01431		0.3	0.25359	0.20259	0.22935	0.16755	0.34659	0.29721			0.3	0	-0.05101	-0.02424	-0.08604	0.093	0.04362		1000	1.22323	1.15734	1.14677	1.225	1.00702	1.01127
0.4	0.25823	0.23495	0.23997	0.21686	0.38479	0.36966		0.4	0	-0.02328	-0.01826	-0.04137	0.12656	0.11143										0.4	0.31593	0.24968	0.281	0.21371	0.42612	0.36159			0.4	0	-0.06625	-0.03493	-0.10222	0.11019	0.04566
0.5	0.29886	0.27552	0.27328	0.25677	0.42347	0.42391		0.5	0	-0.02334	-0.02558	-0.04209	0.12461	0.12505										0.5	0.36936	0.29086	0.32406	0.2568	0.48733	0.42006			0.5	0	-0.0785	-0.04529	-0.11256	0.11797	0.05071
0.6	0.35298	0.3264	0.31818	0.30673	0.48443	0.48945		0.6	0	-0.02658	-0.0348	-0.04625	0.13145	0.13647										0.6	0.41368	0.32539	0.36274	0.29714	0.54503	0.46513			0.6	0	-0.08829	-0.05094	-0.11654	0.13135	0.05145
0.7	0.39987	0.37366	0.35885	0.35219	0.53392	0.5452		0.7	0	-0.02622	-0.04102	-0.04768	0.13405	0.14533										0.7	0.45092	0.35734	0.3939	0.33356	0.5883	0.50697			0.7	0	-0.09358	-0.05703	-0.11736	0.13738	0.05605
0.8	0.40228	0.37249	0.36216	0.36157	0.54015	0.55073		0.8	0	-0.02979	-0.04012	-0.04071	0.13787	0.14845										0.8	0.48371	0.38763	0.42317	0.36724	0.62963	0.55204			0.8	0	-0.09608	-0.06054	-0.11647	0.14592	0.06833
0.9	0.43873	0.41029	0.39547	0.38879	0.58374	0.59744		0.9	0	-0.02844	-0.04326	-0.04994	0.14501	0.1587										0.9	0.50941	0.41182	0.4447	0.39665	0.65848	0.58262			0.9	0	-0.09759	-0.06471	-0.11276	0.14907	0.07321
1	0.47519	0.44751	0.42639	0.42659	0.6198	0.63561		1	0	-0.02767	-0.0488	-0.0486	0.14461	0.16042										1	0.53208	0.43435	0.46665	0.42315	0.68694	0.61481			1	0	-0.09773	-0.06543	-0.10893	0.15486	0.08273
1.1	0.5057	0.48023	0.45712	0.46029	0.6529	0.66876		1.1	0	-0.02547	-0.04858	-0.04541	0.1472	0.16306										1.1	0.5505	0.45282	0.48192	0.44828	0.71033	0.63948			1.1	0	-0.09768	-0.06858	-0.10221	0.15984	0.08899
1.2	0.50345	0.47761	0.45786	0.46927	0.65585	0.67152		1.2	0	-0.02584	-0.04559	-0.03418	0.1524	0.16807										1.2	0.5677	0.4687	0.49948	0.46914	0.73099	0.66685			1.2	0	-0.099	-0.06822	-0.09856	0.1633	0.09915
1.3	0.52786	0.50334	0.47957	0.48355	0.6824	0.69814		1.3	0	-0.02452	-0.04829	-0.04432	0.15454	0.17028										1.3	0.58369	0.48181	0.51349	0.48829	0.74854	0.6824			1.3	0	-0.10188	-0.0702	-0.0954	0.16485	0.09872
1.4	0.54954	0.5301	0.50221	0.5117	0.70469	0.723		1.4	0	-0.01945	-0.04733	-0.03785	0.15514	0.17346										1.4	0.59603	0.49769	0.52708	0.50744	0.7653	0.7044			1.4	0	-0.09834	-0.06896	-0.0886	0.16927	0.10837
1.5	0.56994	0.55539	0.52356	0.53786	0.72468	0.74259		1.5	0	-0.01454	-0.04638	-0.03208	0.15474	0.17265										1.5	0.60777	0.51025	0.53753	0.52317	0.77739	0.72103			1.5	0	-0.09752	-0.07024	-0.08461	0.16962	0.11326
1.6	0.57154	0.5522	0.52484	0.54579	0.72566	0.74083		1.6	0	-0.01935	-0.0467	-0.02575	0.15412	0.16929										1.6	0.61728	0.52281	0.54924	0.53804	0.78752	0.73552			1.6	0	-0.09448	-0.06805	-0.07924	0.17024	0.11823
1.7	0.58423	0.56921	0.53975	0.55266	0.74402	0.75741		1.7	0	-0.01502	-0.04448	-0.03157	0.15979	0.17318										1.7	0.62882	0.53186	0.55718	0.55172	0.80234	0.74839			1.7	0	-0.09696	-0.07164	-0.0771	0.17352	0.11957
1.8	0.60077	0.59043	0.55815	0.57434	0.76041	0.77524		1.8	0	-0.01034	-0.04262	-0.02643	0.15964	0.17447										1.8	0.63671	0.5422	0.56722	0.56283	0.81014	0.76234			1.8	0	-0.09452	-0.0695	-0.07388	0.17342	0.12563
1.9	0.61715	0.61108	0.57324	0.59456	0.77548	0.78579		1.9	0	-0.00607	-0.04391	-0.0226	0.15833	0.16863										1.9	0.64501	0.55069	0.57453	0.5748	0.8191	0.77575			1.9	0	-0.09432	-0.07048	-0.07021	0.17409	0.13074
2	0.6186	0.60773	0.57508	0.60315	0.77221	0.78729		2	0	-0.01086	-0.04351	-0.01545	0.15361	0.1687										2	0.65392	0.55789	0.58185	0.58557	0.82768	0.78809			2	0	-0.09602	-0.07206	-0.06835	0.17376	0.13417
2.1	0.62679	0.62097	0.58502	0.605	0.7863	0.79935		2.1	0	-0.00582	-0.04177	-0.02179	0.15951	0.17256										2.1	0.65958	0.56694	0.58938	0.59549	0.83353	0.79453			2.1	0	-0.09264	-0.0702	-0.0641	0.17395	0.13494
2.2	0.64012	0.63754	0.60029	0.62033	0.79744	0.80864		2.2	0	-0.00258	-0.03982	-0.01979	0.15733	0.16852										2.2	0.66788	0.57507	0.59649	0.60301	0.83821	0.80365			2.2	0	-0.09281	-0.07139	-0.06487	0.17033	0.13577
2.3	0.6528	0.65106	0.61281	0.63869	0.81088	0.8212		2.3	0	-0.00174	-0.03999	-0.01411	0.15808	0.16839										2.3	0.67233	0.58042	0.6013	0.61104	0.84795	0.81062			2.3	0	-0.09191	-0.07104	-0.06129	0.17562	0.13829
2.4	0.65377	0.65048	0.61667	0.63354	0.80564	0.81894		2.4	0	-0.00329	-0.03709	-0.02023	0.15187	0.16517										2.4	0.67881	0.58689	0.60715	0.62011	0.85263	0.81867			2.4	0	-0.09192	-0.07166	-0.0587	0.17382	0.13986
2.5	0.65939	0.65877	0.62311	0.64385	0.81711	0.82572		2.5	0	-0.000619459	-0.03627	-0.01554	0.15772	0.16633										2.5	0.68488	0.5928	0.613	0.62592	0.85614	0.82618			2.5	0	-0.09208	-0.07188	-0.05896	0.17126	0.1413
2.6	0.6695	0.67214	0.63434	0.65772	0.82727	0.83501		2.6	0	0.00264	-0.03516	-0.01178	0.15777	0.1655										2.6	0.68933	0.59612	0.61823	0.63464	0.86004	0.82994			2.6	0	-0.09321	-0.0711	-0.0547	0.1707	0.1406
2.7	0.68187	0.68566	0.64575	0.67028	0.83481	0.84254		2.7	0	0.0038	-0.03612	-0.01159	0.15294	0.16067										2.7	0.6948	0.60388	0.62262	0.64011	0.8616	0.83423			2.7	0	-0.09092	-0.07218	-0.05469	0.1668	0.13943
2.8	0.68331	0.68523	0.64998	0.66684	0.83284	0.84129		2.8	0	0.00191	-0.03333	-0.01647	0.14953	0.15797										2.8	0.69804	0.60997	0.62806	0.64524	0.86628	0.84335			2.8	0	-0.08806	-0.06998	-0.0528	0.16824	0.14531
2.9	0.68524	0.6893	0.65366	0.67345	0.8394	0.84882		2.9	0	0.00406	-0.03158	-0.01179	0.15416	0.16358										2.9	0.70148	0.61588	0.63224	0.65122	0.87173	0.84818			2.9	0	-0.0856	-0.06924	-0.05026	0.17026	0.1467
3	0.69504	0.70064	0.66342	0.68495	0.84595	0.85409		3	0	0.0056	-0.03162	-0.01009	0.15091	0.15906										3	0.70795	0.6181	0.63538	0.6551	0.87173	0.85032			3	0	-0.08986	-0.07258	-0.05286	0.16378	0.14237
4	0.63	0.70442	0.60471	0.71931	0.8253	0.82622		4	0	0.07442	-0.02529	0.08931	0.1953	0.19622										4	0.7369	0.65374	0.67092	0.69089	0.89708	0.88466			4	0	-0.08316	-0.06598	-0.04601	0.16018	0.14776
5	0.75092	0.75836	0.73224	0.73437	0.88856	0.88975		5	0	0.00744	-0.01868	-0.01655	0.13764	0.13883										5	0.75774	0.67608	0.69475	0.71089	0.91111	0.9029			5	0	-0.08166	-0.06299	-0.04685	0.15337	0.14516
6	0.78882	0.79674	0.77806	0.77177	0.90724	0.90984		6	0	0.00792	-0.01076	-0.01705	0.11842	0.12102										6	0.77231	0.69344	0.71169	0.72406	0.91852	0.91309			6	0	-0.07887	-0.06063	-0.04826	0.14621	0.14078
7	0.81002	0.81724	0.80401	0.79226	0.92035	0.92215		7	0	0.00722	-0.00601	-0.01777	0.11033	0.11213										7	0.78709	0.70656	0.72444	0.73483	0.92632	0.9206			7	0	-0.08053	-0.06265	-0.05226	0.13923	0.13351
8	0.75638	0.82902	0.74954	0.80085	0.89741	0.89829		8	0	0.07264	-0.00684	0.04446	0.14103	0.14191										8	0.79862	0.71764	0.73887	0.74611	0.93216	0.92436			8	0	-0.08099	-0.05976	-0.05251	0.13354	0.12573
9	0.82704	0.83207	0.82168	0.79741	0.92593	0.92567		9	0	0.00503	-0.00537	-0.02963	0.09888	0.09862										9	0.80814	0.73019	0.74409	0.75654	0.93957	0.93294			9	0	-0.07794	-0.06404	-0.0516	0.13144	0.1248
10	0.84808	0.85606	0.84634	0.82133	0.93379	0.93471		10	0	0.00798	-0.00174	-0.02675	0.08571	0.08663										10	0.81664	0.73906	0.75434	0.76851	0.9384	0.93401			10	0	-0.07758	-0.0623	-0.04813	0.12177	0.11738
11	0.86302	0.87191	0.8629	0.83573	0.93805	0.94199		11	0	0.00889	-0.000115641	-0.02728	0.07504	0.07897										11	0.82635	0.74903	0.76249	0.77706	0.94113	0.93938			11	0	-0.07732	-0.06386	-0.0493	0.11478	0.11303
12	0.81131	0.86798	0.80861	0.84432	0.91904	0.9229		12	0	0.05668	-0.00269	0.03302	0.10774	0.1116										12	0.83566	0.7566	0.76981	0.78937	0.94503	0.9426			12	0	-0.07906	-0.06585	-0.0463	0.10937	0.10694
13	0.8749	0.8847	0.87339	0.84115	0.94166	0.944		13	0	0.00981	-0.00151	-0.03375	0.06676	0.0691										13	0.84214	0.76602	0.77922	0.79945	0.95127	0.94367			13	0	-0.07612	-0.06292	-0.04268	0.10913	0.10153
14	0.89064	0.90404	0.89308	0.8619	0.94657	0.94852		14	0	0.0134	-0.00244	-0.02874	0.05594	0.05788										14	0.84922	0.77248	0.7834	0.80817	0.95127	0.94689			14	0	-0.07674	-0.06582	-0.04105	0.10205	0.09767
15	0.90075	0.91669	0.90302	0.87419	0.95215	0.95455		15	0	0.01594	-0.00226	-0.02656	0.05139	0.05379										15	0.8559	0.78098	0.79114	0.81638	0.95556	0.95172			15	0	-0.07492	-0.06476	-0.03952	0.09966	0.09582
16	0.85226	0.91306	0.84947	0.86851	0.93412	0.93596		16	0	0.0608	-0.00279	0.01625	0.08186	0.08371										16	0.86055	0.78689	0.79803	0.82527	0.95517	0.9544			16	0	-0.07367	-0.06252	-0.03529	0.09461	0.09384
17	0.90798	0.92207	0.90835	0.87234	0.95182	0.95354		17	0	0.01409	0.000373432	-0.03564	0.04384	0.04556										17	0.86784	0.79483	0.80389	0.83348	0.95789	0.95601			17	0	-0.07301	-0.06395	-0.03436	0.09005	0.08817
18	0.92019	0.93705	0.92197	0.88793	0.95772	0.95932		18	0	0.01686	0.00179	-0.03225	0.03753	0.03913										18	0.8729	0.80351	0.80912	0.84066	0.96257	0.95869			18	0	-0.06939	-0.06378	-0.03224	0.08967	0.08579
19	0.9287	0.94461	0.93209	0.89692	0.95903	0.96082		19	0	0.01591	0.0034	-0.03178	0.03033	0.03213										19	0.87735	0.81071	0.81748	0.84698	0.9653	0.95976			19	0	-0.06664	-0.05987	-0.03037	0.08795	0.08241
20	0.881	0.94396	0.87707	0.89415	0.94592	0.94626		20	0	0.13296	-0.00393	0.01314	0.06492	0.06526										20	0.881	0.81865	0.82291	0.85348	0.96335	0.96352			20	0	-0.06234	-0.05808	-0.02752	0.08236	0.08252
21	0.93127	0.94475	0.92989	0.89124	0.96034	0.96258		21	0	0.01348	-0.00138	-0.04003	0.02907	0.03131										21	0.88626	0.82364	0.82751	0.85981	0.96686	0.96406			21	0	-0.06262	-0.05874	-0.02645	0.0806	0.0778
22	0.94058	0.95682	0.94295	0.90485	0.96296	0.9671		22	0	0.01624	0.00237	-0.03573	0.02238	0.02652										22	0.89071	0.83158	0.83483	0.86374	0.9692	0.9662			22	0	-0.05913	-0.05588	-0.02697	0.07849	0.07549
23	0.9454	0.96176	0.94847	0.91185	0.9646	0.96811		23	0	0.01636	0.00307	-0.03354	0.0192	0.02271										23	0.89476	0.83804	0.83922	0.87023	0.96842	0.96459			23	0	-0.05672	-0.05554	-0.02452	0.07366	0.06983
24	0.90043	0.96089	0.89621	0.91159	0.95247	0.9553		24	0	0.06046	-0.00422	0.01116	0.05204	0.05487										24	0.89962	0.84395	0.84549	0.87553	0.97193	0.96513			24	0	-0.05566	-0.05412	-0.02408	0.07231	0.06551
25	0.94652	0.95827	0.94406	0.90578	0.96526	0.96635		25	0	0.01175	-0.00247	-0.04075	0.01873	0.01983										25	0.90164	0.8506	0.8503	0.88152	0.9731	0.97103			25	0	-0.05104	-0.05134	-0.02012	0.07146	0.06939
26	0.95311	0.967	0.95491	0.91793	0.96821	0.97162		26	0	0.01389	0.00181	-0.03517	0.0151	0.01851										26	0.90548	0.85559	0.85616	0.88596	0.97388	0.97103			26	0	-0.0499	-0.04933	-0.01952	0.06839	0.06555
27	0.95841	0.97107	0.95878	0.92428	0.97214	0.97288		27	0	0.01266	0.000371127	-0.03413	0.01373	0.01447										27	0.90913	0.86187	0.86159	0.88955	0.97661	0.96942			27	0	-0.04726	-0.04753	-0.01957	0.06748	0.06029
28	0.91392	0.97121	0.90725	0.92639	0.95837	0.96057		28	0	0.05729	-0.00667	0.01247	0.04445	0.04665										28	0.91135	0.86704	0.86473	0.89502	0.97388	0.97639			28	0	-0.04432	-0.04662	-0.01633	0.06253	0.06504
29	0.95568	0.96685	0.95436	0.91939	0.9728	0.97212		29	0	0.01117	-0.00132	-0.03629	0.01712	0.01645										29	0.91439	0.87258	0.87037	0.89947	0.97817	0.97157			29	0	-0.04181	-0.04402	-0.01492	0.06378	0.05718
30	0.96258	0.9763	0.96375	0.92956	0.97542	0.97489		30	0	0.01372	0.00116	-0.03302	0.01284	0.0123										30	0.91864	0.87775	0.87581	0.90374	0.977	0.97371			30	0	-0.04089	-0.04283	-0.0149	0.05836	0.05507
40	0.97639	0.98691	0.97534	0.95745	0.98263	0.98468		40	0	0.01052	-0.00105	-0.01895	0.00624	0.00829										40	0.94495	0.92022	0.91491	0.94221	0.98441	0.98283			40	0	-0.02473	-0.03004	-0.00274	0.03946	0.03788
50	0.9849	0.99288	0.98565	0.97449	0.99181	0.9892		50	0	0.00797	0.000741485	-0.01041	0.0069	0.0043										50	0.9658	0.95254	0.94648	0.96854	0.99103	0.99195			50	0	-0.01326	-0.01932	0.00275	0.02524	0.02616
60	0.99326	0.99448	0.98988	0.98692	0.99443	0.99648		60	0	0.00122	-0.00338	-0.00634	0.00117	0.00323										60	0.98057	0.97618	0.97031	0.98495	0.99532	0.99088			60	0	-0.00439	-0.01026	0.00438	0.01475	0.01031
70	0.99679	0.99695	0.99595	0.99366	0.99803	0.99824		70	0	0.000158606	-0.000836764	-0.00313	0.00125	0.00145										70	0.99312	0.99021	0.98662	0.99453	0.99766	0.99785			70	0	-0.00291	-0.0065	0.00141	0.00454	0.00474
80	1	1	1	1	1	1		80	0	0	0	0	0	0										80	1	1	1	1	1	1			80	0	0	0	0	0	0
90	1.0061	1.00349	1.00497	1.0074	1.00328	1.00352		90	0	-0.00261	-0.00113	0.0013	-0.00282	-0.00259										90	1.00992	1.00813	1.00857	1.00855	1.00234	1.00143			90	0	-0.00179	-0.00134	-0.00137	-0.00758	-0.00849
100	1.01076	1.01003	1.0081	1.01784	1.00492	1.00352		100	0	-0.000727609	-0.00266	0.00708	-0.00584	-0.00724										100	1.01943	1.01477	1.0161	1.01316	1.00156	1.00483			100	0	-0.00466	-0.00333	-0.00626	-0.01787	-0.0146
110	1.01718	1.01788	1.01491	1.02934	1.00557	1.00326		110	0	0.000699871	-0.00228	0.01215	-0.01161	-0.01392										110	1.02651	1.02216	1.01944	1.02017	1.00546	1.00376			110	0	-0.00435	-0.00707	-0.00634	-0.02105	-0.02276
120	1.02409	1.02704	1.023	1.04229	1.00885	1.00628		120	0	0.00295	-0.00109	0.0182	-0.01524	-0.01781										120	1.03258	1.02641	1.02342	1.03026	1.00702	1.0059			120	0	-0.00618	-0.00917	-0.00232	-0.02557	-0.02668
130	1.03083	1.03824	1.03202	1.05762	1.01049	1.00753		130	0	0.0074	0.00119	0.02679	-0.02035	-0.0233										130	1.03947	1.02992	1.02697	1.03847	1.0039	1.00912			130	0	-0.00955	-0.0125	-0.000997581	-0.03557	-0.03035
140	1.03774	1.05031	1.04159	1.07519	1.01245	1.00854		140	0	0.01257	0.00385	0.03746	-0.02528	-0.0292										140	1.04797	1.03361	1.02802	1.04838	1.00585	1.00751			140	0	-0.01436	-0.01995	0.00041834	-0.04212	-0.04046
150	1.04513	1.06194	1.05245	1.09224	1.01344	1.00804		150	0	0.01681	0.00732	0.04712	-0.03169	-0.03709										150	1.05485	1.03601	1.03178	1.05916	1.00702	1.00858			150	0	-0.01884	-0.02307	0.00431	-0.04783	-0.04626
160	1.0554	1.07677	1.06496	1.10863	1.0118	1.0108		160	0	0.02136	0.00956	0.05323	-0.0436	-0.04461										160	1.06294	1.04118	1.0345	1.06924	1.00741	1.01341			160	0	-0.02176	-0.02845	0.0063	-0.05554	-0.04953
170	1.06472	1.08942	1.07729	1.12687	1.01344	1.01155		170	0	0.0247	0.01257	0.06215	-0.05128	-0.05317										170	1.0674	1.04728	1.03701	1.0807	1.00624	1.01127			170	0	-0.02012	-0.03039	0.0133	-0.06116	-0.05613
180	1.07516	1.10381	1.09128	1.14431	1.01573	1.01256		180	0	0.02865	0.01612	0.06915	-0.05942	-0.0626										180	1.07569	1.05005	1.03868	1.0913	1.01131	1.01019			180	0	-0.02565	-0.03701	0.0156	-0.06439	-0.0655
190	1.08431	1.11791	1.10508	1.15951	1.01344	1.01256		190	0	0.0336	0.02077	0.0752	-0.07087	-0.07175										190	1.08136	1.05263	1.04035	1.10309	1.01092	1.01341			190	0	-0.02873	-0.04101	0.02173	-0.07044	-0.06795
200	1.09491	1.13114	1.11962	1.17484	1.01442	1.01281		200	0	0.03623	0.02471	0.07993	-0.08049	-0.0821										200	1.08905	1.05743	1.04411	1.11147	1.00741	1.00966			200	0	-0.03162	-0.04494	0.02242	-0.08164	-0.07939
210	1.10615	1.14655	1.13416	1.18924	1.01737	1.01231		210	0	0.0404	0.028	0.08309	-0.08878	-0.09385										210	1.09553	1.06334	1.04851	1.12224	1.01131	1.01556			210	0	-0.03218	-0.04702	0.02672	-0.08422	-0.07997
220	1.11659	1.15819	1.14869	1.20285	1.01508	1.01507		220	0	0.0416	0.0321	0.08627	-0.10151	-0.10152										220	1.09978	1.06759	1.04997	1.1313	1.0078	1.00858			220	0	-0.03219	-0.04981	0.03153	-0.09198	-0.09119
230	1.12751	1.17258	1.1625	1.2162	1.01901	1.01683		230	0	0.04507	0.03499	0.08869	-0.1085	-0.11068										230	1.10625	1.06962	1.0529	1.14139	1.01053	1.0118			230	0	-0.03663	-0.05336	0.03514	-0.09573	-0.09445
240	1.13731	1.18625	1.17667	1.2273	1.01835	1.01381		240	0	0.04894	0.03936	0.09	-0.11895	-0.12349										240	1.11172	1.07535	1.0552	1.14926	1.0117	1.01556			240	0	-0.03637	-0.05652	0.03754	-0.10002	-0.09616
250	1.14662	1.19744	1.18973	1.23906	1.01901	1.01507		250	0	0.05082	0.04311	0.09244	-0.12761	-0.13155										250	1.11759	1.07922	1.05938	1.1561	1.01053	1.01019			250	0	-0.03836	-0.05821	0.03851	-0.10706	-0.10739
260	1.15802	1.20951	1.2028	1.2503	1.01803	1.01105		260	0	0.05149	0.04478	0.09228	-0.13999	-0.14697										260	1.12406	1.08384	1.06042	1.16328	1.01092	1.01448			260	0	-0.04022	-0.06364	0.03921	-0.11315	-0.10958
270	1.16798	1.22041	1.21734	1.25968	1.0213	1.01482		270	0	0.05243	0.04936	0.0917	-0.14667	-0.15316										270	1.12811	1.0892	1.0646	1.16943	1.01014	1.01127			270	0	-0.03892	-0.06351	0.04132	-0.11798	-0.11685
280	1.17633	1.2319	1.23022	1.26893	1.0213	1.01683		280	0	0.05557	0.05389	0.0926	-0.15502	-0.1595										280	1.13277	1.09197	1.06837	1.17439	1.01326	1.01502			280	0	-0.0408	-0.0644	0.04162	-0.11951	-0.11775
290	1.18821	1.24106	1.24052	1.27779	1.0213	1.01507		290	0	0.05285	0.05231	0.08957	-0.16691	-0.17314										290	1.13864	1.09658	1.07046	1.18037	1.01209	1.01502			290	0	-0.04205	-0.06818	0.04174	-0.12655	-0.12361
300	1.19608	1.25124	1.25267	1.28532	1.02229	1.01733		300	0	0.05515	0.05659	0.08924	-0.17379	-0.17875										300	1.14228	1.10028	1.07673	1.18379	1.01209	1.01395			300	0	-0.042	-0.06555	0.04151	-0.13019	-0.12833
400	1.27092	1.32248	1.33714	1.34082	1.02262	1.01883		400	0	0.05156	0.06622	0.06991	-0.2483	-0.25208										400	1.17466	1.13204	1.10767	1.20739	1.01131	1.01556			400	0	-0.04262	-0.06699	0.03272	-0.16335	-0.1591
500	1.30223	1.34487	1.36989	1.36051	1.02393	1.01808		500	0	0.04264	0.06766	0.05828	-0.27831	-0.28415										500	1.1947	1.14792	1.12837	1.21576	1.01287	1.01556			500	0	-0.04677	-0.06633	0.02107	-0.18183	-0.17914
600	1.31652	1.35417	1.38535	1.37122	1.02491	1.01708		600	0	0.03765	0.06883	0.05469	-0.29161	-0.29945										600	1.20826	1.15716	1.13694	1.22004	1.01248	1.01717			600	0	-0.0511	-0.07131	0.01178	-0.19578	-0.19109
700	1.32263	1.35475	1.39234	1.37703	1.02458	1.01582		700	0	0.03213	0.06972	0.0544	-0.29805	-0.30681										700	1.21494	1.15882	1.14552	1.22175	1.00936	1.01556			700	0	-0.05612	-0.06942	0.00681	-0.20558	-0.19938
800	1.326	1.35548	1.39768	1.38113	1.02622	1.01959		800	0	0.02948	0.07168	0.05513	-0.29978	-0.30641										800	1.21979	1.16251	1.14572	1.22209	1.01131	1.01341			800	0	-0.05728	-0.07407	0.0023	-0.20849	-0.20638
900	1.32777	1.35461	1.39989	1.38443	1.02524	1.01758		900	0	0.02684	0.07212	0.05667	-0.30253	-0.31019										900	1.2202	1.16048	1.14656	1.225	1.01014	1.00966			900	0	-0.05972	-0.07364	0.0048	-0.21006	-0.21054
1000	1.32841	1.35359	1.40118	1.38523	1.02229	1.01431		1000	0	0.02518	0.07277	0.05682	-0.30612	-0.31409										1000	1.22323	1.15734	1.14677	1.225	1.00702	1.01127			1000	0	-0.06589	-0.07646	0.00176	-0.21622	-0.21197
1100	1.33066	1.35286	1.40504	1.38641	1.0213	1.01557		1100	0	0.02221	0.07439	0.05576	-0.30935	-0.31509										1100	1.22202	1.15697	1.14719	1.22585	1.00585	1.00858			1100	0	-0.06505	-0.07483	0.00383	-0.21617	-0.21344
1200	1.33098	1.35054	1.40504	1.38681	1.02196	1.01482		1200	0	0.01956	0.07406	0.05583	-0.30902	-0.31616										1200	1.22404	1.15605	1.14635	1.22534	1.00663	1.01019			1200	0	-0.068	-0.07769	0.00129	-0.21742	-0.21385
1300	1.3321	1.34967	1.40688	1.38893	1.02262	1.01381		1300	0	0.01756	0.07478	0.05682	-0.30949	-0.31829										1300	1.22667	1.15328	1.1451	1.22688	1.00468	1.00536			1300	0	-0.0734	-0.08158	0.000201627	-0.222	-0.22131
1400	1.33339	1.34937	1.40927	1.38972	1.01999	1.01557		1400	0	0.01599	0.07589	0.05633	-0.31339	-0.31782										1400	1.22526	1.15199	1.14572	1.22671	1.0039	1.00536			1400	0	-0.07327	-0.07953	0.00145	-0.22136	-0.21989
1500	1.33355	1.34937	1.41167	1.39078	1.02065	1.0103		1500	0	0.01583	0.07812	0.05723	-0.3129	-0.32325										1500	1.2287	1.15051	1.14426	1.22585	1.0039	1.00161			1500	0	-0.07819	-0.08444	-0.00285	-0.2248	-0.22709
1600	1.33515	1.35068	1.4124	1.39236	1.01999	1.01431		1600	0	0.01553	0.07725	0.05721	-0.31516	-0.32084										1600	1.22971	1.14958	1.14531	1.22773	1.00312	1			1600	0	-0.08013	-0.0844	-0.00198	-0.22659	-0.22971
1700	1.33628	1.34923	1.41424	1.39289	1.01835	1.0118		1700	0	0.01295	0.07797	0.05661	-0.31792	-0.32447										1700	1.23133	1.14737	1.14426	1.22705	1.00117	1.00107			1700	0	-0.08396	-0.08707	-0.00428	-0.23016	-0.23026
1800	1.33756	1.34879	1.417	1.39408	1.01737	1.0113		1800	0	0.01123	0.07944	0.05652	-0.32019	-0.32626										1800	1.22971	1.14718	1.14468	1.22653	0.99805	0.99678			1800	0	-0.08253	-0.08503	-0.00318	-0.23166	-0.23293
1900	1.33917	1.34937	1.41921	1.3954	1.01737	1.0113		1900	0	0.01021	0.08004	0.05623	-0.3218	-0.32787										1900	1.23416	1.14515	1.14552	1.22619	0.99844	0.99839			1900	0	-0.08901	-0.08865	-0.00797	-0.23572	-0.23577
2000	1.3411	1.35112	1.42216	1.39672	1.01672	1.01005		2000	0	0.01002	0.08106	0.05563	-0.32438	-0.33105										2000	1.23457	1.14515	1.1451	1.22636	0.99532	0.99249			2000	0	-0.08942	-0.08947	-0.0082	-0.23925	-0.24208
2100	1.3435	1.35214	1.42381	1.39646	1.01639	1.00979		2100	0	0.00863	0.08031	0.05295	-0.32712	-0.33371										2100	1.23558	1.14626	1.14656	1.22568	0.99493	0.99624			2100	0	-0.08932	-0.08902	-0.0099	-0.24065	-0.23934
2200	1.34495	1.35345	1.42676	1.39844	1.01606	1.01105		2200	0	0.0085	0.08181	0.05349	-0.32889	-0.3339										2200	1.23841	1.14331	1.14865	1.22551	0.99337	0.99464			2200	0	-0.09511	-0.08976	-0.0129	-0.24504	-0.24378
2300	1.34656	1.35461	1.42933	1.39963	1.0154	1.00728		2300	0	0.00805	0.08278	0.05307	-0.33115	-0.33927										2300	1.23963	1.14257	1.14844	1.225	0.99259	0.99142			2300	0	-0.09706	-0.09119	-0.01463	-0.24704	-0.24821
2400	1.35041	1.35388	1.43357	1.40227	1.01606	1.00779		2400	0	0.00347	0.08316	0.05186	-0.33435	-0.34262										2400	1.24185	1.14423	1.14782	1.22482	0.99025	0.98873			2400	0	-0.09762	-0.09404	-0.01703	-0.2516	-0.25312
2500	1.35025	1.35635	1.43596	1.4028	1.01377	1.00979		2500	0	0.0061	0.08571	0.05255	-0.33648	-0.34045										2500	1.24408	1.14331	1.14802	1.22482	0.99064	0.99088			2500	0	-0.10077	-0.09606	-0.01926	-0.25344	-0.2532
2600	1.35266	1.35941	1.43743	1.40412	1.0118	1.00653		2600	0	0.00675	0.08477	0.05147	-0.34086	-0.34613										2600	1.24448	1.14312	1.14865	1.22414	0.98869	0.98659			2600	0	-0.10136	-0.09583	-0.02034	-0.25579	-0.2579
2700	1.35491	1.35824	1.44203	1.40544	1.01147	1.00578		2700	0	0.00334	0.08713	0.05054	-0.34343	-0.34913										2700	1.2461	1.14367	1.14949	1.22363	0.98791	0.98552			2700	0	-0.10243	-0.09662	-0.02248	-0.25819	-0.26059
2800	1.35683	1.36057	1.44663	1.4069	1.01278	1.00452		2800	0	0.00374	0.0898	0.05007	-0.34405	-0.35231										2800	1.24934	1.14386	1.15137	1.22192	0.98791	0.9823			2800	0	-0.10548	-0.09797	-0.02742	-0.26143	-0.26705
2900	1.35876	1.36086	1.44737	1.40862	1.01147	1.00502		2900	0	0.0021	0.08861	0.04986	-0.34729	-0.35374										2900	1.24874	1.14423	1.15409	1.22175	0.98947	0.98283			2900	0	-0.10451	-0.09465	-0.02699	-0.25926	-0.2659
3000	1.36278	1.36275	1.45179	1.41086	1.01082	1.00452		3000	0	-2.42124e-05	0.08901	0.04809	-0.35196	-0.35825										3000	1.25116	1.14238	1.15409	1.22158	0.98519	0.98444			3000	0	-0.10878	-0.09708	-0.02959	-0.26598	-0.26672
4000	1.37787	1.37395	1.47	1.42342	1.00426	0.999		4000	0	-0.00392	0.09213	0.04555	-0.37361	-0.37888										4000	1.26189	1.14681	1.1681	1.2132	0.97778	0.97318			4000	0	-0.11508	-0.09379	-0.04869	-0.28411	-0.28871
5000	1.38991	1.38601	1.48859	1.4472	0.99705	0.99347		5000	0	-0.0039	0.09868	0.05729	-0.39286	-0.39644										5000	1.26695	1.15365	1.18712	1.20123	0.96998	0.9603			5000	0	-0.1133	-0.07983	-0.06572	-0.29697	-0.30665

## Sheet: Raw data of Figure 6
ABS/RC				ABS/RC was analyzed by SPSS (24 h)				DIO/RC				DIO/RC was analyzed by SPSS (24 h)
Treatments	Raw data of ABS/RC (24 h)	Raw data of ABS/RC (48 h)		Treatments	Average	Standard error (SE)		Treatments	Raw data of DIO/RC (24 h)	Raw data of DIO/RC (48 h)		Treatments	Average	Standard error (SE)
LT	1.2328	2.9195		LT	2.99207	1.03534		LT	0.7501	1.6917		LT	1.7386	0.95465
	4.8314	2.9356		MT 25	2.36943	0.55612			3.6475	1.8057		MT 25	1.2475	0.54381
	2.922	3.4861		MT 50	2.02983	0.06021			0.8182	2.2836		MT 50	0.89407	0.03993
MT 25	1.55483	2.6314		MT 100	1.678	0.10419		MT 25	0.6676	1.5665		MT 100	0.61983	0.06922
	3.35993	3.1423		MT 200	4.7845	0.79216			2.3343	2.2943		MT 200	3.47473	0.76535
	2.19253	2.1475		MT 400	5.2508	1.69226			0.7406	1.0574		MT 400	3.8263	1.56321
MT 50	1.9099	2.0698						MT 50	0.8175	1.1104
	2.0804	2.934							0.952	1.7064
	2.0992	2.5329		ABS/RC was analyzed by SPSS (48 h)					0.9127	1.4464		DIO/RC was analyzed by SPSS (48 h)
MT 100	1.8501	2.0083		Treatments	Average	Standard error (SE)		MT 100	0.7398	0.6897		Treatments	Average	Standard error (SE)
	1.4902	1.9592		LT	3.11373	0.18624			0.5	0.5971		LT	1.927	0.18131
	1.6937	2.1144		MT 25	2.6404	0.28721			0.6197	0.7005		MT 25	1.6394	0.35892
MT 200	4.1489	3.7388		MT 50	2.51223	0.24969		MT 200	2.9843	2.4563		MT 50	1.42107	0.17252
	6.3591	5.5826		MT 100	2.0273	0.0458			4.9757	4.503		MT 100	0.66243	0.03282
	3.8455	4.9311		MT 200	4.75083	0.53984			2.4642	3.7116		MT 200	3.55697	0.59587
MT 400	3.9828	6.4408		MT 400	5.61567	0.41434		MT 400	2.5657	5.5065		MT 400	4.2908	0.68726
	8.6024	5.1367							6.9343	3.1275
	3.1672	5.2695							1.9789	4.2384
ETO/RC				ETO/RC was analyzed by SPSS (24 h)				TRO/RC				TRO/RC was analyzed by SPSS (24 h)
Treatments	Raw data of ETO/RC (24 h)	Raw data of ETO/RC (48 h)		Treatments	Average	Standard error (SE)		Treatments	Raw data of TRO/RC (24 h)	Raw data of TRO/RC (48 h)		Treatments	Average	Standard error (SE)
LT	0.4776	0.392467		LT	0.42557	0.03127		LT	1.1427	1.2278		LT	1.2535	0.08212
	0.3695	0.423767		MT 25	0.5337	0.10366			1.4139	1.1299		MT 25	1.12193	0.01264
	0.4296	0.393667		MT 50	0.60093	0.01543			1.2039	1.2025		MT 50	1.1358	0.02741
MT 25	0.5769	0.515433		MT 100	0.62607	0.01113		MT 25	1.1039	1.0649		MT 100	1.02483	0.02526
	0.3365	0.493533		MT 200	0.3423	0.00813			1.1463	1.248		MT 200	1.30977	0.07254
	0.6877	0.530933		MT 400	0.31767	0.02634			1.1156	1.0901		MT 400	1.4245	0.13856
MT 50	0.59	0.476163						MT 50	1.0924	0.9594
	0.6314	0.488563							1.1285	1.2276
	0.5814	0.452263		ETO/RC was analyzed by SPSS (48 h)					1.1865	1.0865		TRO/RC was analyzed by SPSS (48 h)
MT 100	0.6373	0.56987		Treatments	Average	Standard error (SE)		MT 100	1.0103	0.8185		Treatments	Average	Standard error (SE)
	0.6038	0.62857		LT	0.4033	0.01079			0.9902	0.8621		LT	1.18673	0.02934
	0.6371	0.68097		MT 25	0.5133	0.01016			1.074	0.9139		MT 25	1.13433	0.0573
MT 200	0.3585	0.244		MT 50	0.47233	0.0137		MT 200	1.1647	1.2825		MT 50	1.09117	0.07746
	0.333	0.2278		MT 100	0.62647	0.03249			1.3833	1.0797		MT 100	0.86483	0.02757
	0.3354	0.2435		MT 200	0.23843	0.00532			1.3813	1.2195		MT 200	1.1939	0.05993
MT 400	0.2662	0.2469		MT 400	0.2527	0.01495		MT 400	1.4171	1.6343		MT 400	1.22487	0.20481
	0.3531	0.2302							1.6681	1.0092
	0.3337	0.281							1.1883	1.0311
REO/RC				REO/RC was analyzed by SPSS (24 h)
Treatments	Raw data of REO/RC (24 h)	Raw data of REO/RC (48 h)		Treatments	Average	Standard error (SE)
LT	0.264	0.249		LT	0.27033	0.01281
	0.295	0.159		MT 25	0.31233	0.03335
	0.252	0.206		MT 50	0.31567	0.00623
MT 25	0.281	0.209		MT 100	0.36933	0.01625
	0.277	0.106		MT 200	0.06867	0.00555
	0.379	0.119		MT 400	0.06167	0.0047
MT 50	0.311	0.218
	0.328	0.221
	0.308	0.159		REO/RC was analyzed by SPSS (48 h)
MT 100	0.343	0.223		Treatments	Average	Standard error (SE)
	0.366	0.229		LT	0.20467	0.02599
	0.399	0.245		MT 25	0.14467	0.03238
MT 200	0.079	0.05		MT 50	0.19933	0.02019
	0.067	0.035		MT 100	0.23233	0.00657
	0.06	0.054		MT 200	0.04633	0.00578
MT 400	0.056	0.045		MT 400	0.047	0.00115
	0.071	0.049
	0.058	0.047

## Sheet: Raw data of Figure 8
Mo				Mo was analyzed by SPSS (24 h)				Sm				Sm was analyzed by SPSS (24 h)
Treatments	Raw data of Mo (24 h)	Raw data of Mo (48 h)		Treatments	Average	Standard error (SE)		Treatments	Raw data of Sm (24 h)	Raw data of Sm (48 h)		Treatments	Average	Standard error (SE)
LT	0.6651	0.621		LT	0.827933	0.112731		LT	123.783	97.8433		LT	113.431	5.88008
	1.0444	0.4468		MT 25	0.588233	0.114417			113.088	89.2338		MT 25	114.161	11.4917
	0.7743	0.5825		MT 50	0.431533	0.0189522			103.422	79.382		MT 50	118.666	3.66789
MT 25	0.527	0.5028		MT 100	0.398767	0.0194551		MT 25	96.5574	71.2938		MT 100	135.273	7.50012
	0.8098	0.7508		MT 200	0.967467	0.0806433			110.166	66.0619		MT 200	8.5785	2.04072
	0.4279	0.4995		MT 400	1.10683	0.13472			135.76	85.9244		MT 400	5.4676	1.01095
MT 50	0.429066	0.4599						MT 50	112.797	84.9221
	0.399766	0.6557							125.412	54.6004
	0.465766	0.4609		Mo was analyzed by SPSS (48 h)					117.789	60.2782		Sm was analyzed by SPSS (48 h)
MT 100	0.373	0.3653		Treatments	Average	Standard error (SE)		MT 100	136.695	95.0668		Treatments	Average	Standard error (SE)
	0.3864	0.4002		LT	0.5501	0.0528322			121.63	101.817		LT	88.8197	5.33334
	0.4369	0.4496		MT 25	0.584367	0.0832221			147.494	109.418		MT 25	74.4267	5.94393
MT 200	0.8062	1.0385		MT 50	0.5255	0.0651006		MT 200	12.5774	6.0518		MT 50	66.6002	9.3064
	1.0503	0.8519		MT 100	0.405033	0.024455			5.8718	4.7846		MT 100	102.101	4.14538
	1.0459	0.976		MT 200	0.955467	0.0548364			7.2863	5.6938		MT 200	5.51007	0.377168
MT 400	1.1509	0.6874		MT 400	0.738833	0.027036		MT 400	5.982	5.6575		MT 400	6.29483	0.755467
	1.315	0.779							3.517	7.7999
	0.8546	0.7501							6.9038	5.4271
δRo				δRo was analyzed by SPSS (24 h)				ψEo				ψEo was analyzed by SPSS (24 h)
Treatments	Raw data of δRo (24 h)	Raw data of δRo (48 h)		Treatments	Average	Standard error (SE)		Treatments	Raw data of ψEo (24 h)	Raw data of ψEo (48 h)		Treatments	Average	Standard error (SE)
LT	0.4367	0.4253		LT	0.393567	0.0701946		LT	0.393	0.3942		LT	0.359133	0.0496281
	0.2563	0.4066		MT 25	0.513	0.0422026			0.2614	0.4046		MT 25	0.3775	0.0420381
	0.4877	0.4447		MT 50	0.546433	0.02739			0.423	0.4656		MT 50	0.553133	0.0167392
MT 25	0.5588	0.4214		MT 100	0.5902	0.0268079		MT 25	0.4226	0.4278		MT 100	0.592367	0.0103451
	0.4287	0.3966		MT 200	0.199933	0.0115127			0.2935	0.3549		MT 200	0.263767	0.022025
	0.5515	0.5096		MT 400	0.195233	0.0110789			0.4164	0.4418		MT 400	0.2268	0.0278604
MT 50	0.4946	0.4365						MT 50	0.5316	0.5206
	0.557	0.509							0.5861	0.4659
	0.5877	0.4944		δRo was analyzed by SPSS (48 h)					0.5417	0.5058		ψEo was analyzed by SPSS (48 h)
MT 100	0.538	0.4926		Treatments	Average	Standard error (SE)		MT 100	0.574	0.5537		Treatments	Average	Standard error (SE)
	0.6057	0.4952		LT	0.425533	0.0109991			0.6098	0.5358		LT	0.421467	0.02227
	0.6269	0.5285		MT 25	0.442533	0.034289			0.5933	0.508		MT 25	0.408167	0.0269382
MT 200	0.2191	0.2066		MT 50	0.479967	0.0221382		MT 200	0.3078	0.1903		MT 50	0.497433	0.0163353
	0.2014	0.1536		MT 100	0.505433	0.0115577			0.2407	0.2109		MT 100	0.5325	0.0132952
	0.1793	0.2209		MT 200	0.1937	0.0204705			0.2428	0.1997		MT 200	0.2003	0.00595427
MT 400	0.2102	0.1829		MT 400	0.1872	0.0135375		MT 400	0.1879	0.2642		MT 400	0.254933	0.0136289
	0.2019	0.2125							0.2117	0.2281
	0.1736	0.1662							0.2808	0.2725
φPo				φPo was analyzed by SPSS (24 h)				φEo				φEo was analyzed by SPSS (24 h)
Treatments	Raw data of φPo (24 h)	Raw data of φPo (48 h)		Treatments	Average	Standard error (SE)		Treatments	Raw data of φEo (24 h)	Raw data of φEO (48 h)		Treatments	Average	Standard error (SE)
LT	0.5037	0.4206		LT	0.4595	0.0401216		LT	0.358	0.2079		LT	0.247467	0.0882645
	0.3794	0.3849		MT 25	0.451133	0.0612498			0.073	0.2327		MT 25	0.264267	0.08478
	0.4954	0.3449		MT 50	0.559867	0.00895123			0.3114	0.1779		MT 50	0.3473	0.0147056
MT 25	0.5231	0.4047		MT 100	0.6329	0.0186004		MT 25	0.3256	0.2136		MT 100	0.3753	0.0175284
	0.3293	0.3021		MT 200	0.2858	0.0409847			0.0967	0.2434		MT 200	0.0753333	0.011469
	0.501	0.3876		MT 400	0.3083	0.0574735			0.3705	0.205		MT 400	0.0710667	0.0186553
MT 50	0.572	0.4635						MT 50	0.3613	0.2413
	0.5424	0.4184							0.3179	0.1949
	0.5652	0.4289		φPo was analyzed by SPSS (48 h)					0.3627	0.247		φEo was analyzed by SPSS (48 h)
MT 100	0.6001	0.5427		Treatments	Average	Standard error (SE)		MT 100	0.3445	0.3005		Treatments	Average	Standard error (SE)
	0.6645	0.5908		LT	0.383467	0.0218645			0.4052	0.3165		LT	0.206167	0.0158431
	0.6341	0.5661		MT 25	0.3648	0.0317363			0.3762	0.2876		MT 25	0.220667	0.0116346
MT 200	0.2807	0.343		MT 50	0.436933	0.0136248		MT 200	0.0864	0.0653		MT 50	0.227733	0.0164989
	0.2175	0.1934		MT 100	0.566533	0.013887			0.0524	0.0408		MT 100	0.301533	0.00835869
	0.3592	0.2473		MT 200	0.261233	0.0437441			0.0872	0.0494		MT 200	0.0518333	0.00717643
MT 400	0.3558	0.1451		MT 400	0.220833	0.052506		MT 400	0.0668	0.0383		MT 400	0.055	0.0101681
	0.1939	0.3217							0.0411	0.0734
	0.3752	0.1957							0.1053	0.0533
φRo				φRo was analyzed by SPSS (24 h)
Treatments	Raw data of φRo (24 h)	Raw data of φRO (48 h)		Treatments	Average	Standard error (SE)
LT	0.1921	0.1196		LT	0.1616	0.0220772
	0.1187	0.1156		MT 25	0.161733	0.0237744
	0.174	0.0791		MT 50	0.1945	0.0166064
MT 25	0.1588	0.0793		MT 100	0.222167	0.0186405
	0.1221	0.0516		MT 200	0.015	0.00244336
	0.2043	0.1484		MT 400	0.0135333	0.00289617
MT 50	0.1787	0.1053
	0.1771	0.0992
	0.2277	0.1221		φRo was analyzed by SPSS (48 h)
MT 100	0.1853	0.148		Treatments	Average	Standard error (SE)
	0.2454	0.1568		LT	0.104767	0.0128852
	0.2358	0.152		MT 25	0.0931	0.028783
MT 200	0.0189	0.0135		MT 50	0.108867	0.00684698
	0.0105	0.0063		MT 100	0.152267	0.00254384
	0.0156	0.0109		MT 200	0.0102333	0.00210502
MT 400	0.014	0.007		MT 400	0.0105	0.00260832
	0.0083	0.0156
	0.0183	0.0089

## Sheet: Raw data of Figure 9
MR/MRo (24 h)								MR/MRo (48 h)								△MRfast/MRo				△MRfast/MRo was analyzed by SPSS (24 h)				△MRslow/MRo				△MRslow/MRo was analyzed by SPSS (24 h)
Time (s)	LT	MT 25	MT 50	MT 100	MT 200	MT 400		Time (s)	LT	MT 25	MT 50	MT 100	MT 200	MT 400		Treatments	Raw data of △MRfast/MRo (24 h)	Raw data of △MRfast/MRo (48 h)		Treatments	Average	Standard error (SE)		Treatments	Raw data of △MRslow/MRo (24 h)	Raw data of △MRslow/MRo (48 h)		Treatments	Average	Standard error (SE)
1e-05	1.00044	1.00055	1.00054	1.00072	1.00057	1.00051		1e-05	1.00073	1.00088	1.00096	1.00063	1.00045	1.00077		LT	0.00594391	0.00558252		LT	0.00568	0.000739065		LT	0.0078694	0.00485277		LT	0.00643	0.000859568
2e-05	1.00045	1.00058	1.00059	1.00077	1.00057	1.00053		2e-05	1.00069	1.00092	1.00097	1.00063	1.00043	1.00077			0.00680651	0.0049205		MT 25	0.00626	0.000856288			0.00489591	0.00679323		MT 25	0.00585	0.00147
3e-05	1.00042	1.00058	1.00057	1.00073	1.00055	1.00049		3e-05	1.00069	1.00089	1.00093	1.00061	1.00042	1.00077			0.00428766	0.00512113		MT 50	0.00625	0.000600368			0.00651863	0.00417681		MT 50	0.00775	0.000176699
4e-05	1.00045	1.00055	1.00057	1.00072	1.00059	1.00051		4e-05	1.00071	1.00088	1.00092	1.00061	1.00045	1.00074		MT 25	0.00645351	0.00602783		MT 100	0.00673	0.000208969		MT 25	0.00858023	0.00564894		MT 100	0.00896	0.00107
5e-05	1.00046	1.00058	1.00057	1.00074	1.00059	1.00053		5e-05	1.00071	1.00089	1.00093	1.00064	1.00044	1.00074			0.00764375	0.0068373		MT 200	0.00842	0.000642142			0.00353666	0.0027564		MT 200	0.00209	0.000294338
6e-05	1.00046	1.0006	1.00061	1.00073	1.00057	1.00051		6e-05	1.00072	1.00091	1.00092	1.00064	1.00048	1.00079			0.00469564	0.00520582		MT 400	0.00747	0.000912555			0.00542133	0.00550329		MT 400	0.00139	0.000423738
7e-05	1.00045	1.00057	1.00058	1.00074	1.00057	1.00051		7e-05	1.00074	1.00089	1.00092	1.00063	1.00048	1.00072		MT 50	0.00508041	0.00639						MT 50	0.00741052	0.00701346
8e-05	1.00046	1.00057	1.00058	1.00072	1.00057	1.00055		8e-05	1.00069	1.00091	1.0009	1.00063	1.00045	1.00076			0.00707339	0.00658703							0.007996	0.00520423
9e-05	1.00046	1.00056	1.00057	1.00073	1.00057	1.00047		9e-05	1.00069	1.00087	1.0009	1.0006	1.00046	1.00073			0.00659169	0.00590579		△MRfast/MRo was analyzed by SPSS (48 h)					0.00785789	0.00539001		△MRslow/MRo was analyzed by SPSS (48 h)
0.0001	1.00046	1.00057	1.00059	1.00069	1.00054	1.00049		0.0001	1.00071	1.00091	1.00089	1.00059	1.00046	1.00072		MT 100	0.00671968	0.00620286		Treatments	Average	Standard error (SE)		MT 100	0.00780229	0.00779854		Treatments	Average	Standard error (SE)
0.00011	1.00042	1.00058	1.00059	1.00073	1.00054	1.00045		0.00011	1.00071	1.00088	1.00091	1.00061	1.00048	1.00071			0.00709545	0.00602595		LT	0.00521	0.000195986			0.0111009	0.00867106		LT	0.00527	0.000784147
0.00012	1.00045	1.00058	1.00058	1.00071	1.00055	1.00049		0.00012	1.00071	1.00087	1.00089	1.0006	1.00048	1.00073			0.00637173	0.00519751		MT 25	0.00602	0.000470974			0.00796467	0.00863153		MT 25	0.00464	0.000940845
0.00013	1.00046	1.00056	1.00056	1.00073	1.00055	1.00045		0.00013	1.00068	1.00086	1.00087	1.00056	1.00045	1.00074		MT 200	0.00967869	0.0078845		MT 50	0.00629	0.000202398		MT 200	0.00223861	0.00108631		MT 50	0.00587	0.000574623
0.00014	1.00044	1.00057	1.00057	1.00072	1.00055	1.00047		0.00014	1.00071	1.00085	1.00091	1.00057	1.00044	1.00071			0.00803718	0.00626815		MT 100	0.00581	0.000309871			0.002514	0.00179636		MT 100	0.00837	0.00028448
0.00015	1.00046	1.00052	1.00056	1.00071	1.00055	1.00043		0.00015	1.00068	1.00088	1.00089	1.00059	1.00046	1.00073			0.00755786	0.00665759		MT 200	0.00694	0.000487028			0.00152611	0.00169199		MT 200	0.00152	0.000221348
0.00016	1.00039	1.00055	1.00054	1.00069	1.00055	1.00049		0.00016	1.00067	1.00081	1.00085	1.00057	1.00042	1.0007		MT 400	0.00671963	0.00737812		MT 400	0.0074	0.000101282		MT 400	0.00134393	0.0018357		MT 400	0.0019	0.000551298
0.00017	1.00044	1.00056	1.00056	1.00072	1.00054	1.00047		0.00017	1.00066	1.00082	1.00087	1.00056	1.00043	1.00069			0.00641051	0.0072351							0.000681117	0.00287848
0.00018	1.00044	1.00052	1.00054	1.00068	1.00054	1.00045		0.00018	1.00066	1.00081	1.00085	1.00058	1.0004	1.00066			0.00928962	0.00758407							0.00214676	0.000971513
0.00019	1.00042	1.00053	1.00054	1.00067	1.00054	1.00045		0.00019	1.00066	1.00083	1.00085	1.00054	1.00044	1.00067
0.0002	1.00044	1.00052	1.00053	1.00064	1.00055	1.00045		0.0002	1.00067	1.0008	1.00084	1.00054	1.00042	1.00065
0.00021	1.00041	1.00049	1.00052	1.00064	1.00054	1.00041		0.00021	1.00063	1.00078	1.00084	1.00053	1.00039	1.00065		Vox				Vox was analyzed by SPSS (24 h)				Vred				Vred was analyzed by SPSS (24 h)
0.00022	1.00042	1.00047	1.00052	1.00063	1.0005	1.00045		0.00022	1.00062	1.00076	1.0008	1.00053	1.0004	1.00064		Treatments	Raw data of Vox (24 h)	Raw data of Vox (48 h)		Treatments	Average	Standard error (SE)		Treatments	Raw data of Vred (24 h)	Raw data of Vred (48 h)		Treatments	Average	Standard error (SE)
0.00023	1.00045	1.00052	1.00051	1.00062	1.00052	1.00043		0.00023	1.00062	1.00078	1.00083	1.00052	1.0004	1.00064		LT	32.3077	30		LT	31.0256	2.95707		LT	0.22	0.16		LT	0.24667	0.01333
0.00024	1.0004	1.00049	1.00052	1.00061	1.00052	1.00045		0.00024	1.00064	1.00076	1.00081	1.0005	1.00038	1.00065			35.3846	33.0769		MT 25	30.2564	3.15082			0.26	0.84		MT 25	0.44	0.11136
0.00025	1.00045	1.00047	1.00051	1.00063	1.00054	1.00047		0.00025	1.00061	1.00076	1.0008	1.00051	1.00039	1.00064			25.3846	24.6154		MT 50	28.9744	5.71053			0.26	0.34		MT 50	0.44167	0.22423
0.00026	1.00042	1.00047	1.00051	1.00058	1.0005	1.00047		0.00026	1.0006	1.00073	1.0008	1.00047	1.00039	1.00065		MT 25	36.1538	38.4615		MT 100	19.4872	1.42763		MT 25	0.58	0.38		MT 100	1.375	0.28976
0.00027	1.00041	1.00049	1.00049	1.00058	1.00048	1.00043		0.00027	1.0006	1.00074	1.00078	1.00047	1.00038	1.00064			29.2308	51.5385		MT 200	44.359	3.77716			0.22	0.62		MT 200	0.01889	0.00778
0.00028	1.00044	1.00045	1.00048	1.00058	1.0005	1.00045		0.00028	1.00058	1.00075	1.00077	1.0005	1.00038	1.00063			25.3846	23.0769		MT 400	47.1795	1.79487			0.52	1.15		MT 400	0.01667	0.00333
0.00029	1.00039	1.00048	1.00047	1.00056	1.00048	1.00047		0.00029	1.00061	1.00069	1.00077	1.00047	1.00037	1.00063		MT 50	17.6923	44.6154						MT 50	0.325	0.825
0.0003	1.0004	1.00042	1.00048	1.00053	1.00048	1.00041		0.0003	1.00058	1.00073	1.00074	1.00048	1.00037	1.00058			36.1538	34.6154							0.125	0.325
0.0004	1.00033	1.00036	1.00038	1.0004	1.00041	1.00037		0.0004	1.00046	1.00058	1.00063	1.00038	1.00031	1.00048			33.0769	43.8462		Vox was analyzed by SPSS (48 h)					0.875	0.07		Vred was analyzed by SPSS (48 h)
0.0005	1.00019	1.00021	1.00025	1.00024	1.00028	1.00027		0.0005	1.00032	1.00038	1.00038	1.00022	1.00017	1.00033		MT 100	22.3077	23.8462		Treatments	Average	Standard error (SE)		MT 100	0.9	1.125		Treatments	Average	Standard error (SE)
0.0006	1.00009	1.00012	1.00013	1.00015	1.00019	1.00012		0.0006	1.00017	1.0002	1.0002	1.00008	1.00012	1.00017			17.6923	26.9231		LT	29.2308	2.47273			1.325	0.925		LT	0.44667	0.20342
0.0007	1	1	1	1	1	1		0.0007	1	1	1	1	1	1			18.4615	16.9231		MT 25	37.6923	8.22514			1.9	0.975		MT 25	0.71667	0.22747
0.0008	0.99988	0.99979	0.9999	0.99983	0.99978	0.99986		0.0008	0.99978	0.9998	0.99976	0.99985	0.99983	0.99978		MT 200	44.6154	53.0769		MT 50	41.0256	3.21281		MT 200	0.00666667	0.0166667		MT 50	0.40667	0.22174
0.0009	0.99972	0.99962	0.99976	0.99967	0.99959	0.99967		0.0009	0.99967	0.99964	0.99957	0.99963	0.99961	0.99955			37.6923	51.5385		MT 100	22.5641	2.95707			0.0333333	0.01		MT 100	1.00833	0.06009
0.001	0.99967	0.99958	0.9997	0.99957	0.99941	0.99955		0.001	0.99959	0.99953	0.99946	0.99955	0.99946	0.99941			50.7692	43.0769		MT 200	49.2308	3.10881			0.0166667	0.02		MT 200	0.01556	0.00294
0.0011	0.99952	0.99947	0.99963	0.9994	0.99924	0.99945		0.0011	0.99945	0.9994	0.99929	0.99937	0.99929	0.99919		MT 400	43.8462	60.7692		MT 400	51.7949	4.74878		MT 400	0.0133333	0.0333333		MT 400	0.02333	0.00577
0.0012	0.99941	0.9993	0.99949	0.99926	0.9991	0.99923		0.0012	0.99932	0.99928	0.99913	0.99923	0.99908	0.99901			47.6923	44.6154							0.0133333	0.0233333
0.0013	0.99928	0.99916	0.99939	0.99908	0.99896	0.9991		0.0013	0.99917	0.99912	0.99893	0.99905	0.99891	0.99888			50	50							0.0233333	0.0133333
0.0014	0.99925	0.99909	0.99935	0.99897	0.99884	0.99898		0.0014	0.99914	0.99905	0.99884	0.99898	0.99877	0.99874
0.0015	0.99915	0.99892	0.99922	0.99886	0.99869	0.99882		0.0015	0.99901	0.99889	0.99867	0.99879	0.99858	0.99859
0.0016	0.99902	0.99883	0.99904	0.99876	0.99848	0.99872		0.0016	0.99895	0.99881	0.99856	0.99868	0.99844	0.99841
0.0017	0.99891	0.9987	0.9989	0.99857	0.99836	0.99864		0.0017	0.99883	0.99868	0.99842	0.9985	0.99824	0.9982
0.0018	0.99884	0.99862	0.9988	0.99854	0.9982	0.99861		0.0018	0.99873	0.99855	0.99838	0.99842	0.99811	0.99808
0.0019	0.99876	0.99847	0.99865	0.99839	0.99807	0.99853		0.0019	0.99866	0.99841	0.99823	0.99824	0.99796	0.99788
0.002	0.9987	0.99834	0.99857	0.99825	0.99786	0.99839		0.002	0.99861	0.99825	0.99817	0.99811	0.99778	0.99765
0.0021	0.99858	0.99821	0.99839	0.99811	0.99772	0.99823		0.0021	0.99854	0.99812	0.99809	0.99799	0.99758	0.99746
0.0022	0.99857	0.99809	0.99836	0.99804	0.99755	0.99811		0.0022	0.99847	0.99806	0.998	0.99791	0.99745	0.99736
0.0023	0.99849	0.99795	0.99828	0.99788	0.99739	0.998		0.0023	0.99843	0.99798	0.99795	0.99773	0.99735	0.99722
0.0024	0.99839	0.99782	0.99823	0.99777	0.99727	0.99776		0.0024	0.99834	0.99789	0.99787	0.9976	0.99724	0.99707
0.0025	0.99829	0.9977	0.99814	0.99764	0.99708	0.99756		0.0025	0.99824	0.99772	0.99776	0.99742	0.99706	0.99689
0.0026	0.99822	0.99762	0.99814	0.99753	0.99696	0.99743		0.0026	0.99821	0.9977	0.99769	0.9973	0.99698	0.99677
0.0027	0.99812	0.99752	0.99799	0.99742	0.99679	0.99733		0.0027	0.99811	0.9976	0.99764	0.99719	0.99684	0.99668
0.0028	0.99799	0.99735	0.99789	0.99728	0.9966	0.99719		0.0028	0.99804	0.99753	0.99752	0.99704	0.99668	0.99657
0.0029	0.99786	0.99723	0.99775	0.99713	0.99639	0.99707		0.0029	0.99797	0.99744	0.99737	0.99691	0.99654	0.99643
0.003	0.99785	0.99719	0.99772	0.99704	0.9963	0.997		0.003	0.99791	0.99741	0.99731	0.99683	0.99651	0.99632
0.004	0.99741	0.99678	0.99744	0.99666	0.99573	0.99639		0.004	0.99741	0.99676	0.99659	0.99577	0.99577	0.99553
0.005	0.99695	0.99622	0.99675	0.99596	0.99508	0.99592		0.005	0.99691	0.9963	0.99603	0.99521	0.99532	0.99499
0.006	0.99638	0.99565	0.99583	0.99501	0.99435	0.99527		0.006	0.99665	0.9959	0.99566	0.99469	0.99516	0.99459
0.007	0.99591	0.99566	0.99567	0.99491	0.9942	0.99495		0.007	0.99637	0.99575	0.99527	0.99446	0.99498	0.99436
0.008	0.99589	0.99561	0.99565	0.99491	0.99414	0.99493		0.008	0.99611	0.9954	0.99507	0.99439	0.99486	0.99433
0.009	0.99574	0.99513	0.99518	0.99447	0.99378	0.99472		0.009	0.99598	0.99525	0.99491	0.99425	0.99476	0.99411
0.01	0.99547	0.99482	0.99466	0.99389	0.99349	0.99436		0.01	0.99574	0.99512	0.99481	0.99405	0.99465	0.99405
0.011	0.99535	0.99452	0.99446	0.99375	0.99321	0.9945		0.011	0.99567	0.99503	0.99461	0.99396	0.99466	0.9939
0.012	0.99532	0.99453	0.99445	0.99372	0.99318	0.99452		0.012	0.99556	0.99496	0.99453	0.99399	0.99444	0.99398
0.013	0.99535	0.99492	0.99448	0.99401	0.99326	0.99425		0.013	0.99542	0.99478	0.99442	0.99382	0.99433	0.99389
0.014	0.99515	0.99462	0.99418	0.99366	0.99297	0.99395		0.014	0.99536	0.99475	0.9944	0.99392	0.99435	0.99381
0.015	0.99505	0.99478	0.99399	0.99353	0.99294	0.99393		0.015	0.99527	0.99471	0.99435	0.99394	0.9943	0.99382
0.016	0.99499	0.99477	0.99399	0.99354	0.99287	0.99399		0.016	0.99521	0.99471	0.99434	0.99391	0.99417	0.99378
0.017	0.99505	0.99473	0.99429	0.99372	0.99295	0.99403		0.017	0.99514	0.99455	0.99433	0.99384	0.9942	0.99379
0.018	0.99501	0.99453	0.99403	0.99354	0.99266	0.99372		0.018	0.99511	0.99457	0.9944	0.99382	0.99409	0.99358
0.019	0.99514	0.99453	0.99428	0.99377	0.99275	0.99368		0.019	0.99511	0.99451	0.9943	0.99371	0.9941	0.99362
0.02	0.99516	0.99453	0.99433	0.99375	0.99275	0.9937		0.02	0.995	0.99448	0.99436	0.99376	0.99402	0.99358
0.021	0.99499	0.99471	0.99414	0.99372	0.99257	0.99364		0.021	0.99501	0.9944	0.99424	0.99384	0.99403	0.9935
0.022	0.99475	0.9944	0.99394	0.99345	0.99245	0.99344		0.022	0.99506	0.99441	0.99436	0.99389	0.99403	0.99352
0.023	0.99476	0.99445	0.99391	0.99335	0.99256	0.99334		0.023	0.99501	0.99442	0.99434	0.99398	0.99403	0.99344
0.024	0.99471	0.99448	0.99395	0.99336	0.99254	0.9933		0.024	0.995	0.99431	0.99428	0.99394	0.99403	0.99338
0.025	0.99488	0.9946	0.99412	0.99371	0.99242	0.99346		0.025	0.99491	0.99436	0.99435	0.99394	0.994	0.99341
0.026	0.99468	0.99442	0.99389	0.99351	0.99228	0.99332		0.026	0.99495	0.99436	0.99442	0.99391	0.99389	0.99339
0.027	0.99471	0.99432	0.99391	0.99386	0.99226	0.99354		0.027	0.99502	0.99444	0.9943	0.99397	0.9938	0.9933
0.028	0.9947	0.99431	0.99391	0.99391	0.99221	0.99354		0.028	0.99488	0.99435	0.99433	0.99386	0.99388	0.99341
0.029	0.99489	0.99455	0.99409	0.99386	0.99226	0.99336		0.029	0.99489	0.9943	0.99437	0.99392	0.99388	0.99333
0.03	0.99486	0.99448	0.99397	0.99372	0.99223	0.99319		0.03	0.99501	0.9944	0.99448	0.99396	0.99373	0.99326
0.04	0.99477	0.99451	0.99413	0.99391	0.99188	0.99287		0.04	0.99499	0.9944	0.99467	0.99414	0.99362	0.99311
0.05	0.99484	0.99458	0.99455	0.99465	0.99183	0.99264		0.05	0.99523	0.99456	0.99491	0.99454	0.99348	0.993
0.06	0.99502	0.99496	0.995	0.9953	0.99178	0.99264		0.06	0.99542	0.99469	0.99516	0.99519	0.9935	0.99298
0.07	0.99521	0.99525	0.99547	0.99617	0.99162	0.99258		0.07	0.99555	0.99491	0.99548	0.99566	0.99338	0.99289
0.08	0.99547	0.9956	0.99605	0.99689	0.9915	0.9924		0.08	0.99583	0.99494	0.99575	0.99624	0.99336	0.99295
0.09	0.99569	0.99584	0.99648	0.99753	0.99155	0.99236		0.09	0.99606	0.99515	0.99586	0.99665	0.9934	0.99277
0.1	0.99593	0.99617	0.99703	0.9979	0.99159	0.99236		0.1	0.99625	0.99533	0.99617	0.99727	0.99337	0.99283
0.11	0.9961	0.99643	0.99753	0.99835	0.9915	0.99234		0.11	0.99648	0.99548	0.99636	0.99767	0.99331	0.99282
0.12	0.99629	0.9967	0.99793	0.99878	0.99154	0.9923		0.12	0.99667	0.99555	0.99658	0.99807	0.99336	0.99287
0.13	0.99656	0.99675	0.99825	0.999	0.99154	0.9922		0.13	0.99678	0.99581	0.99679	0.9985	0.99327	0.99282
0.14	0.99664	0.99699	0.99848	0.99928	0.99148	0.99224		0.14	0.99702	0.99596	0.99697	0.99866	0.99328	0.99279
0.15	0.99677	0.99714	0.99875	0.99945	0.99154	0.99226		0.15	0.99719	0.99602	0.99706	0.99898	0.99327	0.99269
0.16	0.99694	0.99729	0.99904	0.99968	0.99145	0.9922		0.16	0.99733	0.99617	0.99733	0.99922	0.99332	0.99274
0.17	0.9971	0.99738	0.99925	0.99986	0.99145	0.9922		0.17	0.99752	0.9963	0.99757	0.99949	0.99323	0.99263
0.18	0.99726	0.99736	0.99934	1.00001	0.99147	0.99236		0.18	0.9976	0.99639	0.99757	0.99952	0.99333	0.9927
0.19	0.99723	0.99742	0.99957	1.00011	0.99135	0.99224		0.19	0.99772	0.99645	0.99773	0.99972	0.99332	0.9928
0.2	0.99741	0.99752	0.9996	1.00012	0.99143	0.9922		0.2	0.99775	0.9966	0.99785	0.99983	0.99334	0.99274
0.21	0.99745	0.99749	0.99972	1.00017	0.99145	0.99226		0.21	0.99792	0.99667	0.99787	1.00001	0.99332	0.99277
0.22	0.99748	0.99769	0.99987	1.00035	0.99148	0.99218		0.22	0.99803	0.99678	0.99807	0.99999	0.99328	0.99279
0.23	0.99758	0.99777	0.99994	1.0004	0.9915	0.99218		0.23	0.99813	0.99682	0.99818	1.00011	0.99326	0.99272
0.24	0.99771	0.99781	0.99995	1.00046	0.99147	0.99209		0.24	0.99824	0.99685	0.9982	1.00026	0.99327	0.99277
0.25	0.9978	0.99768	1.00011	1.00051	0.9915	0.99228		0.25	0.99832	0.9969	0.99826	1.00027	0.99334	0.99287
0.26	0.99786	0.99782	1.00018	1.00066	0.99148	0.99209		0.26	0.99833	0.99696	0.9984	1.00035	0.99333	0.99266
0.27	0.99779	0.99791	1.00018	1.00072	0.99152	0.99222		0.27	0.99837	0.99694	0.99846	1.00032	0.99322	0.9927
0.28	0.99785	0.99784	1.00025	1.0006	0.99143	0.9922		0.28	0.99845	0.99705	0.99848	1.00043	0.99337	0.99269
0.29	0.99782	0.9979	1.00023	1.00057	0.99155	0.99226		0.29	0.99858	0.99707	0.99858	1.00052	0.99332	0.9927
0.3	0.99797	0.99786	1.00027	1.00068	0.99155	0.99209		0.3	0.99864	0.9971	0.99859	1.00047	0.99334	0.99274
0.4	0.99804	0.9981	1.00051	1.00086	0.9915	0.99224		0.4	0.99908	0.99736	0.99896	1.00078	0.99333	0.9928
0.5	0.9982	0.99803	1.00067	1.00096	0.99161	0.99218		0.5	0.99933	0.99732	0.99907	1.00091	0.99332	0.99279
0.6	0.99819	0.99816	1.00075	1.00099	0.99167	0.9923		0.6	0.99948	0.99757	0.99933	1.00095	0.99333	0.99286
0.7	0.99822	0.99814	1.00075	1.00114	0.99157	0.9923		0.7	0.99967	0.99758	0.99923	1.001	0.99342	0.99275
0.8	0.99831	0.9983	1.00089	1.00115	0.99162	0.9923		0.8	0.99971	0.99758	0.99926	1.00108	0.99344	0.99286
0.9	0.99851	0.99831	1.00091	1.00117	0.99171	0.99254		0.9	0.99972	0.9977	0.99939	1.00116	0.99348	0.993
1	0.99843	0.99838	1.00087	1.00122	0.99183	0.99264		1	0.99976	0.99769	0.99945	1.00118	0.99347	0.99296
1.1	0.99829	0.99843	1.0009	1.0013	0.9918	0.99244		1.1	0.99979	0.99777	0.99945	1.00121	0.9935	0.99311
1.2	0.99849	0.99839	1.00097	1.0014	0.99185	0.99254		1.2	0.99999	0.99782	0.9995	1.00121	0.99351	0.9931
1.3	0.99848	0.99851	1.00091	1.00135	0.9919	0.99258		1.3	0.99987	0.99777	0.99949	1.0013	0.99347	0.99308
1.4	0.99856	0.99857	1.00101	1.00144	0.99188	0.9926		1.4	0.99988	0.99782	0.99943	1.00128	0.99361	0.99303
1.5	0.99853	0.99847	1.00106	1.00139	0.99195	0.99269		1.5	0.99988	0.99789	0.99951	1.00137	0.99366	0.99314
1.6	0.99858	0.99853	1.00114	1.0014	0.99199	0.99273		1.6	0.99993	0.99784	0.99957	1.00144	0.99376	0.99319
1.7	0.99866	0.99858	1.00114	1.00151	0.99211	0.99285		1.7	1.00004	0.9979	0.99957	1.00147	0.99373	0.99327
1.8	0.9987	0.99861	1.00102	1.00156	0.99207	0.99281		1.8	1.00007	0.99789	0.99959	1.00148	0.99375	0.99332
1.9	0.99865	0.99873	1.00105	1.00162	0.99219	0.99289		1.9	1.00009	0.99791	0.99958	1.00151	0.99377	0.99327
2	0.9988	0.99869	1.00109	1.00161	0.99219	0.99291		2	1.00013	0.99795	0.99962	1.00148	0.99373	0.99334
2.1	0.99884	0.99878	1.00116	1.0017	0.99233	0.99295		2.1	1.00012	0.99809	0.99966	1.0015	0.99386	0.99341
2.2	0.99897	0.99882	1.00111	1.00169	0.99228	0.99297		2.2	1.00016	0.998	0.99969	1.00157	0.9938	0.99338
2.3	0.99891	0.99893	1.00111	1.0017	0.99228	0.99311		2.3	1.00009	0.9981	0.99971	1.00157	0.99395	0.99336
2.4	0.99894	0.99891	1.0012	1.0017	0.99223	0.99297		2.4	1.00021	0.9981	0.99981	1.00164	0.99395	0.99348
2.5	0.99888	0.99904	1.00125	1.00171	0.99238	0.99307		2.5	1.00016	0.99812	0.99971	1.00165	0.994	0.99355
2.6	0.99907	0.99904	1.00124	1.00176	0.99243	0.99307		2.6	1.00016	0.99818	0.99981	1.00165	0.9941	0.99362
2.7	0.99907	0.99895	1.00127	1.0018	0.99242	0.99322		2.7	1.00026	0.99808	0.99988	1.00165	0.994	0.99355
2.8	0.99901	0.999	1.00129	1.00182	0.99252	0.99319		2.8	1.00018	0.99818	0.9998	1.00165	0.99403	0.99368
2.9	0.99911	0.99908	1.00127	1.00193	0.99233	0.99317		2.9	1.00022	0.99822	0.99981	1.00169	0.99417	0.99369
3	0.9992	0.9991	1.00129	1.0019	0.99256	0.99322		3	1.00028	0.99819	0.99994	1.00174	0.99417	0.99371
4	0.99933	0.99934	1.00139	1.00208	0.9929	0.9936		4	1.00028	0.9984	0.99998	1.00196	0.99442	0.99412
5	0.99951	0.99957	1.00151	1.00221	0.99323	0.99374		5	1.00006	0.9986	1.00005	1.00207	0.99468	0.99441
